# Supplementary material for: (E)-4-(2-Chloro­benzyl­ideneamino)-3-(2-chloro­phen­yl)-1H-1,2,4-triazole-5(4H)-thione–(E)-1,5-bis­(2-chloro­benzyl­idene)thio­carbonohydrazide–methanol (1/1/1)
Source: Acta Crystallogr Sect E Struct Rep Online. 2009 Dec 16;66(Pt 1):o141. doi: 10.1107/S1600536809053203 (PMC2980177; doi:10.1107/S1600536809053203)
Supplement: Supplementary file 1 [file e-66-0o141-sup1.cif]

##############################################################################
###                                                                        ###
###        Electronic paper (Acta Crystallographica Section E)             ###
###                                                                        ###
##############################################################################
#                                                                            #
# This CIF contains the data in a paper accepted for publication in Acta     #
# Crystallographica Section E. It conforms to the requirements of Notes      #
# for Authors for Section E, and has been peer reviewed under the auspices   #
# of the IUCr Commission on Journals.                                        #
#                                                                            #
# Full details of the Crystallographic Information File format               #
# are given in the paper "The Crystallographic Information File (CIF):       #
# a New Standard Archive File for Crystallography" by S. R. Hall, F. H.      #
# Allen and I. D. Brown [Acta Cryst. (1991), A47, 655-685].                  #
#                                                                            #
# The current version of the core CIF dictionary is obtainable from          #
# ftp://ftp.iucr.org/pub/cif_core.dic. The current version number is 2.4.    #
#                                                                            #
# Software is freely available for graphical display of the structure(s) in  #
# this CIF.  For information consult the CIF home page http://www.iucr.org/  #
# cif/home.html                                                              #
#                                                                            #
# This file may be used for bona fide research purposes within the           #
# scientific community so long as proper attribution is given to the journal # 
# article from which it was obtained.                                        #
#                                                                            #
##############################################################################
                                             
data_I
_audit_creation_method     SHELXL-97
_chemical_name_systematic
;
(<i>E</i>)-4-(2-Chlorobenzylideneamino)-3-(2-chlorophenyl)-1<i>H</i>-1,2,4-
triazole-5(4<i>H</i>)-thione--(<i>E</i>)-1,5-bis(2-
chlorobenzylidene)thiocarbonohydrazide--methanol (1/1/1)
;
_chemical_name_common     ?
_chemical_formula_moiety     'C15 H10 Cl2 N4 S, C15 H12 Cl2 N4 S, C2 H6 O'
_chemical_formula_sum     'C32 H28 Cl4 N8 O S2'
_chemical_formula_iupac     'C15 H10 Cl2 N4 S, C15 H12 Cl2 N4 S, C2 H6 O'
_chemical_formula_weight     746.54
_chemical_melting_point     ?
_symmetry_cell_setting     Triclinic
_symmetry_space_group_name_H-M     'P -1'
_symmetry_space_group_name_Hall     '-P 1'
loop_
    _symmetry_equiv_pos_as_xyz
    'x, y, z'
    '-x, -y, -z'
_cell_length_a     7.7086(6)
_cell_length_b     10.9999(9)
_cell_length_c     20.9827(16)
_cell_angle_alpha     94.6780(10)
_cell_angle_beta     92.0830(10)
_cell_angle_gamma     99.8510(10)
_cell_volume     1744.8(2)
_cell_formula_units_Z     2
_cell_measurement_reflns_used     1667
_cell_measurement_theta_min     2.200
_cell_measurement_theta_max     20.543
_cell_measurement_temperature     293(2)
_exptl_crystal_description     Block
_exptl_crystal_colour     colourless
_exptl_crystal_size_max     0.35
_exptl_crystal_size_mid     0.26
_exptl_crystal_size_min     0.23
_exptl_crystal_density_diffrn     1.421
_exptl_crystal_density_meas     ?
_exptl_crystal_density_method     'not measured'
_exptl_crystal_F_000     768
_exptl_absorpt_coefficient_mu     0.499
_exptl_absorpt_correction_type     multi-scan
_exptl_absorpt_process_details     '(SADABS; Sheldrick, 1996)'
_exptl_absorpt_correction_T_min     0.8448
_exptl_absorpt_correction_T_max     0.8939
_exptl_special_details
;
;
_diffrn_ambient_temperature     293(2)
_diffrn_radiation_type     MoK\a
_diffrn_radiation_wavelength     0.71073
_diffrn_radiation_source     'fine-focus sealed tube'
_diffrn_radiation_monochromator     graphite
_diffrn_measurement_device_type     'Bruker SMART APEX'
_diffrn_measurement_method     '\f and \w scans'
_diffrn_detector_area_resol_mean     ?
_diffrn_reflns_number     9324
_diffrn_reflns_av_R_equivalents     0.0261
_diffrn_reflns_av_sigmaI/netI     0.0552
_diffrn_reflns_theta_min     0.97
_diffrn_reflns_theta_max     25.05
_diffrn_reflns_theta_full     25.05
_diffrn_measured_fraction_theta_max     0.994
_diffrn_measured_fraction_theta_full     0.994
_diffrn_reflns_limit_h_min     -7
_diffrn_reflns_limit_h_max     9
_diffrn_reflns_limit_k_min     -12
_diffrn_reflns_limit_k_max     13
_diffrn_reflns_limit_l_min     -24
_diffrn_reflns_limit_l_max     24
_diffrn_standards_number     0
_diffrn_standards_interval_count     .
_diffrn_standards_interval_time     .
_diffrn_standards_decay_%     ?
_refine_special_details
;
Refinement of <i>F</i>^2^ against ALL reflections. The weighted <i>R</i>-factor
<i>wR</i> and goodness of fit <i>S</i> are based on <i>F</i>^2^, conventional
<i>R</i>-factors <i>R</i> are based on <i>F</i>, with <i>F</i> set to zero for
negative <i>F</i>^2^. The threshold expression of <i>F</i>^2^ >
\s(<i>F</i>^2^) is used only for calculating <i>R</i>-factors(gt) <i>etc</i>.
and is not relevant to the choice of reflections for refinement.
<i>R</i>-factors based on <i>F</i>^2^ are statistically about twice as large
as those based on <i>F</i>, and <i>R</i>- factors based on ALL data will be
even larger.
;
_reflns_number_total     6154
_reflns_number_gt     3724
_reflns_threshold_expression     I>2\s(I)
_refine_ls_structure_factor_coef     Fsqd
_refine_ls_matrix_type     full
_refine_ls_R_factor_all     0.0891
_refine_ls_R_factor_gt     0.0461
_refine_ls_wR_factor_gt     0.0902
_refine_ls_wR_factor_ref     0.1106
_refine_ls_goodness_of_fit_ref     1.008
_refine_ls_restrained_S_all     1.008
_refine_ls_number_reflns     6154
_refine_ls_number_parameters     425
_refine_ls_number_restraints     0
_refine_ls_hydrogen_treatment     constr
_refine_ls_weighting_scheme     calc
_refine_ls_weighting_details
         'calc w=1/[\s^2^(Fo^2^)+(0.0365P)^2^+0.4564P] where P=(Fo^2^+2Fc^2^)/3'
_atom_sites_solution_hydrogens     geom
_atom_sites_solution_primary     direct
_atom_sites_solution_secondary     difmap
_refine_ls_shift/su_max     0.001
_refine_ls_shift/su_mean     0.000
_refine_diff_density_max     0.277
_refine_diff_density_min     -0.249
_refine_ls_extinction_method     none
_refine_ls_extinction_coef     ?
loop_
    _atom_type_symbol
    _atom_type_description
    _atom_type_scat_dispersion_real
    _atom_type_scat_dispersion_imag
    _atom_type_scat_source
    'C' 'C' 0.0033 0.0016
                         'International Tables Vol C Tables 4.2.6.8 and 6.1.1.4'
    'H' 'H' 0.0000 0.0000
                         'International Tables Vol C Tables 4.2.6.8 and 6.1.1.4'
    'N' 'N' 0.0061 0.0033
                         'International Tables Vol C Tables 4.2.6.8 and 6.1.1.4'
    'O' 'O' 0.0106 0.0060
                         'International Tables Vol C Tables 4.2.6.8 and 6.1.1.4'
    'S' 'S' 0.1246 0.1234
                         'International Tables Vol C Tables 4.2.6.8 and 6.1.1.4'
    'Cl' 'Cl' 0.1484 0.1585
                         'International Tables Vol C Tables 4.2.6.8 and 6.1.1.4'
_computing_data_collection     'SMART (Bruker, 2005)'
_computing_cell_refinement     'SAINT (Bruker, 2005)'
_computing_data_reduction     'SAINT (Bruker, 2005)'
_computing_structure_solution     'SHELXS97 (Sheldrick, 2008)'
_computing_structure_refinement     'SHELXL97 (Sheldrick, 2008)'
_computing_molecular_graphics     'SHELXTL (Sheldrick, 2008)'
_computing_publication_material     'SHELXL97 (Sheldrick, 2008)'
loop_
    _atom_site_type_symbol
    _atom_site_label
    _atom_site_fract_x
    _atom_site_fract_y
    _atom_site_fract_z
    _atom_site_U_iso_or_equiv
    _atom_site_adp_type
    _atom_site_calc_flag
    _atom_site_refinement_flags
    _atom_site_occupancy
    _atom_site_disorder_assembly
    _atom_site_disorder_group
    S S1 0.25610(13) 1.26698(8) 0.43362(4) 0.0574(3) Uani d . 1 . .
    S S2 0.40630(12) 0.14705(9) 0.24096(4) 0.0614(3) Uani d . 1 . .
    Cl Cl1 0.15231(15) 0.94451(10) 0.71997(4) 0.0836(3) Uani d . 1 . .
    Cl Cl2 0.48468(13) 0.77336(9) 0.21104(4) 0.0738(3) Uani d . 1 . .
    Cl Cl3 0.21316(12) 0.52305(8) 0.10925(5) 0.0689(3) Uani d . 1 . .
    Cl Cl4 0.22413(15) -0.15631(9) 0.07317(5) 0.0861(3) Uani d . 1 . .
    O O1 0.1682(4) 0.7954(3) 0.52080(14) 0.0837(8) Uani d . 1 . .
    H H1 0.0608 0.7901 0.5211 0.126 Uiso calc R 1 . .
    N N1 0.1820(3) 1.1229(2) 0.54344(12) 0.0487(7) Uani d . 1 . .
    N N2 0.2441(3) 1.0597(2) 0.49247(11) 0.0472(7) Uani d . 1 . .
    H H2 0.2608 0.9847 0.4944 0.057 Uiso calc R 1 . .
    N N3 0.3341(3) 1.0539(2) 0.39024(11) 0.0506(7) Uani d . 1 . .
    H H3 0.3534 1.0877 0.3550 0.061 Uiso calc R 1 . .
    N N4 0.3618(3) 0.9349(2) 0.39441(11) 0.0468(6) Uani d . 1 . .
    N N5 0.0553(4) 0.3611(2) 0.26242(12) 0.0529(7) Uani d . 1 . .
    N N6 0.1796(3) 0.2949(2) 0.28209(11) 0.0542(7) Uani d . 1 . .
    H H6 0.2121 0.2943 0.3217 0.065 Uiso calc R 1 . .
    N N7 0.1565(3) 0.2589(2) 0.18135(11) 0.0459(6) Uani d . 1 . .
    N N8 0.1743(3) 0.2251(2) 0.11665(11) 0.0463(6) Uani d . 1 . .
    C C1 0.0902(4) 1.0862(3) 0.70951(15) 0.0566(9) Uani d . 1 . .
    C C2 0.1044(4) 1.1357(3) 0.65067(14) 0.0463(8) Uani d . 1 . .
    C C3 0.0605(4) 1.2523(3) 0.64682(16) 0.0607(9) Uani d . 1 . .
    H H3A 0.0690 1.2880 0.6081 0.073 Uiso calc R 1 . .
    C C4 0.0045(5) 1.3162(4) 0.6992(2) 0.0762(11) Uani d . 1 . .
    H H4 -0.0224 1.3948 0.6960 0.091 Uiso calc R 1 . .
    C C5 -0.0114(5) 1.2632(5) 0.7562(2) 0.0841(13) Uani d . 1 . .
    H H5 -0.0512 1.3057 0.7913 0.101 Uiso calc R 1 . .
    C C6 0.0306(5) 1.1495(4) 0.76173(17) 0.0767(12) Uani d . 1 . .
    H H6A 0.0192 1.1141 0.8005 0.092 Uiso calc R 1 . .
    C C7 0.1671(4) 1.0702(3) 0.59493(14) 0.0480(8) Uani d . 1 . .
    H H7 0.1953 0.9918 0.5973 0.058 Uiso calc R 1 . .
    C C8 0.2777(4) 1.1187(3) 0.43966(14) 0.0434(7) Uani d . 1 . .
    C C9 0.4020(4) 0.8808(3) 0.34211(15) 0.0499(8) Uani d . 1 . .
    H H9 0.4075 0.9231 0.3054 0.060 Uiso calc R 1 . .
    C C10 0.4389(4) 0.7564(3) 0.33816(14) 0.0455(8) Uani d . 1 . .
    C C11 0.4785(4) 0.6972(3) 0.28059(15) 0.0515(8) Uani d . 1 . .
    C C12 0.5155(5) 0.5792(3) 0.27706(19) 0.0674(10) Uani d . 1 . .
    H H12 0.5434 0.5420 0.2383 0.081 Uiso calc R 1 . .
    C C13 0.5112(5) 0.5166(4) 0.3307(2) 0.0785(12) Uani d . 1 . .
    H H13 0.5351 0.4364 0.3283 0.094 Uiso calc R 1 . .
    C C14 0.4719(5) 0.5714(3) 0.3881(2) 0.0758(11) Uani d . 1 . .
    H H14 0.4688 0.5284 0.4245 0.091 Uiso calc R 1 . .
    C C15 0.4369(4) 0.6898(3) 0.39182(16) 0.0596(9) Uani d . 1 . .
    H H15 0.4114 0.7265 0.4311 0.072 Uiso calc R 1 . .
    C C16 -0.0109(4) 0.4711(3) 0.11266(15) 0.0498(8) Uani d . 1 . .
    C C17 -0.0726(4) 0.3890(3) 0.15659(14) 0.0444(8) Uani d . 1 . .
    C C18 -0.2529(5) 0.3556(3) 0.16078(16) 0.0599(9) Uani d . 1 . .
    H H18 -0.2967 0.3019 0.1907 0.072 Uiso calc R 1 . .
    C C19 -0.3681(5) 0.4010(4) 0.12104(19) 0.0719(11) Uani d . 1 . .
    H H19 -0.4891 0.3765 0.1235 0.086 Uiso calc R 1 . .
    C C20 -0.3039(6) 0.4819(4) 0.07809(18) 0.0759(12) Uani d . 1 . .
    H H20 -0.3819 0.5130 0.0516 0.091 Uiso calc R 1 . .
    C C21 -0.1245(5) 0.5180(3) 0.07351(16) 0.0667(10) Uani d . 1 . .
    H H21 -0.0814 0.5735 0.0443 0.080 Uiso calc R 1 . .
    C C22 0.0461(4) 0.3399(3) 0.20069(14) 0.0443(8) Uani d . 1 . .
    C C23 0.2465(4) 0.2311(3) 0.23466(14) 0.0460(8) Uani d . 1 . .
    C C24 0.2022(4) 0.1161(3) 0.10273(14) 0.0486(8) Uani d . 1 . .
    H H24 0.2049 0.0624 0.1346 0.058 Uiso calc R 1 . .
    C C25 0.2301(4) 0.0749(3) 0.03672(14) 0.0479(8) Uani d . 1 . .
    C C26 0.2425(4) -0.0464(3) 0.01809(15) 0.0561(9) Uani d . 1 . .
    C C27 0.2720(5) -0.0836(4) -0.0444(2) 0.0790(12) Uani d . 1 . .
    H H27 0.2803 -0.1657 -0.0561 0.095 Uiso calc R 1 . .
    C C28 0.2890(6) 0.0012(5) -0.08861(19) 0.0903(14) Uani d . 1 . .
    H H28 0.3108 -0.0233 -0.1306 0.108 Uiso calc R 1 . .
    C C29 0.2744(6) 0.1223(5) -0.07193(18) 0.0872(13) Uani d . 1 . .
    H H29 0.2839 0.1789 -0.1027 0.105 Uiso calc R 1 . .
    C C30 0.2458(5) 0.1594(3) -0.00994(15) 0.0651(10) Uani d . 1 . .
    H H30 0.2366 0.2415 0.0013 0.078 Uiso calc R 1 . .
    C C31 0.1607(8) 0.5962(6) 0.5595(4) 0.192(4) Uani d . 1 . .
    H H31A 0.0341 0.5822 0.5574 0.288 Uiso calc R 1 . .
    H H31B 0.2023 0.5618 0.5966 0.288 Uiso calc R 1 . .
    H H31C 0.2014 0.5572 0.5217 0.288 Uiso calc R 1 . .
    C C32 0.2229(7) 0.7192(6) 0.5636(3) 0.137(2) Uani d . 1 . .
    H H32A 0.3501 0.7290 0.5621 0.164 Uiso calc R 1 . .
    H H32B 0.1986 0.7524 0.6060 0.164 Uiso calc R 1 . .
loop_
    _atom_site_aniso_label
    _atom_site_aniso_U_11
    _atom_site_aniso_U_22
    _atom_site_aniso_U_33
    _atom_site_aniso_U_12
    _atom_site_aniso_U_13
    _atom_site_aniso_U_23
    S1 0.0842(7) 0.0466(5) 0.0462(5) 0.0223(5) 0.0086(4) 0.0072(4)
    S2 0.0711(6) 0.0711(6) 0.0526(5) 0.0330(5) 0.0123(5) 0.0211(5)
    Cl1 0.1144(9) 0.0774(7) 0.0609(6) 0.0123(6) 0.0128(6) 0.0226(5)
    Cl2 0.0862(7) 0.0867(7) 0.0473(5) 0.0142(6) 0.0118(5) -0.0027(5)
    Cl3 0.0576(6) 0.0654(6) 0.0864(7) 0.0088(5) 0.0044(5) 0.0266(5)
    Cl4 0.1162(9) 0.0531(6) 0.0935(8) 0.0272(6) 0.0055(6) 0.0064(5)
    O1 0.086(2) 0.0733(18) 0.099(2) 0.0229(17) 0.0189(17) 0.0211(16)
    N1 0.0572(18) 0.0483(16) 0.0421(15) 0.0134(13) 0.0085(13) 0.0011(13)
    N2 0.0617(18) 0.0441(15) 0.0402(14) 0.0176(13) 0.0103(13) 0.0080(12)
    N3 0.0725(19) 0.0443(16) 0.0391(14) 0.0180(14) 0.0112(13) 0.0080(12)
    N4 0.0585(18) 0.0404(15) 0.0442(15) 0.0139(13) 0.0096(13) 0.0052(12)
    N5 0.071(2) 0.0499(17) 0.0428(15) 0.0239(15) 0.0053(14) 0.0018(13)
    N6 0.073(2) 0.0553(17) 0.0381(15) 0.0198(15) 0.0002(14) 0.0066(13)
    N7 0.0568(17) 0.0475(16) 0.0378(14) 0.0186(13) 0.0076(13) 0.0071(12)
    N8 0.0552(17) 0.0499(17) 0.0374(14) 0.0180(13) 0.0080(12) 0.0049(12)
    C1 0.049(2) 0.070(2) 0.0462(19) 0.0005(18) 0.0070(16) -0.0004(18)
    C2 0.0424(19) 0.050(2) 0.0436(18) 0.0020(16) 0.0050(15) -0.0025(16)
    C3 0.059(2) 0.066(2) 0.056(2) 0.0138(19) 0.0020(18) -0.0050(19)
    C4 0.069(3) 0.074(3) 0.084(3) 0.021(2) 0.003(2) -0.021(2)
    C5 0.072(3) 0.108(4) 0.068(3) 0.016(3) 0.019(2) -0.027(3)
    C6 0.077(3) 0.101(3) 0.046(2) 0.002(3) 0.016(2) -0.005(2)
    C7 0.052(2) 0.0485(19) 0.0436(18) 0.0088(16) 0.0053(15) 0.0021(16)
    C8 0.0454(19) 0.0458(19) 0.0402(17) 0.0115(15) 0.0025(14) 0.0045(15)
    C9 0.059(2) 0.047(2) 0.0444(18) 0.0098(17) 0.0050(16) 0.0072(16)
    C10 0.047(2) 0.0381(18) 0.0503(19) 0.0071(15) 0.0035(15) -0.0002(15)
    C11 0.045(2) 0.053(2) 0.055(2) 0.0086(16) -0.0013(16) -0.0042(17)
    C12 0.065(3) 0.058(2) 0.077(3) 0.016(2) 0.001(2) -0.017(2)
    C13 0.081(3) 0.048(2) 0.107(3) 0.021(2) -0.008(3) -0.004(2)
    C14 0.092(3) 0.054(2) 0.083(3) 0.019(2) -0.007(2) 0.013(2)
    C15 0.070(3) 0.049(2) 0.061(2) 0.0120(18) 0.0052(19) 0.0037(18)
    C16 0.050(2) 0.050(2) 0.0506(19) 0.0145(16) -0.0002(16) -0.0009(16)
    C17 0.055(2) 0.0372(17) 0.0430(17) 0.0168(16) 0.0058(15) -0.0046(14)
    C18 0.060(2) 0.059(2) 0.063(2) 0.0171(19) 0.0163(19) -0.0038(18)
    C19 0.052(2) 0.081(3) 0.084(3) 0.023(2) 0.003(2) -0.007(2)
    C20 0.071(3) 0.096(3) 0.069(3) 0.042(3) -0.009(2) 0.003(2)
    C21 0.072(3) 0.078(3) 0.058(2) 0.031(2) 0.002(2) 0.018(2)
    C22 0.052(2) 0.0393(18) 0.0441(18) 0.0124(15) 0.0102(15) 0.0049(15)
    C23 0.057(2) 0.0432(18) 0.0390(17) 0.0106(16) 0.0048(15) 0.0058(15)
    C24 0.060(2) 0.047(2) 0.0419(18) 0.0171(17) 0.0053(16) 0.0078(15)
    C25 0.049(2) 0.055(2) 0.0431(18) 0.0173(16) 0.0067(15) 0.0044(16)
    C26 0.056(2) 0.059(2) 0.054(2) 0.0198(18) -0.0012(17) -0.0064(18)
    C27 0.081(3) 0.083(3) 0.073(3) 0.030(2) 0.003(2) -0.025(2)
    C28 0.092(3) 0.130(4) 0.048(2) 0.031(3) 0.006(2) -0.023(3)
    C29 0.106(4) 0.114(4) 0.048(2) 0.030(3) 0.021(2) 0.015(2)
    C30 0.078(3) 0.073(3) 0.051(2) 0.027(2) 0.0156(19) 0.0117(19)
    C31 0.122(5) 0.109(5) 0.359(11) 0.040(4) -0.016(6) 0.079(6)
    C32 0.084(4) 0.125(5) 0.211(7) 0.027(4) -0.004(4) 0.056(5)
_geom_special_details
;
All e.s.d.'s (except the e.s.d. in the dihedral angle between two l.s. planes)
are estimated using the full covariance matrix. The cell e.s.d.'s are taken
into account individually in the estimation of e.s.d.'s in distances, angles
and torsion angles; correlations between e.s.d.'s in cell parameters are only
used when they are defined by crystal symmetry. An approximate (isotropic)
treatment of cell e.s.d.'s is used for estimating e.s.d.'s involving l.s.
planes.
;
loop_
    _geom_bond_atom_site_label_1
    _geom_bond_atom_site_label_2
    _geom_bond_site_symmetry_2
    _geom_bond_distance
    _geom_bond_publ_flag
    S1 C8 . 1.682(3) ?
    S2 C23 . 1.669(3) ?
    Cl1 C1 . 1.735(4) ?
    Cl2 C11 . 1.739(3) ?
    Cl3 C16 . 1.730(3) ?
    Cl4 C26 . 1.732(3) ?
    O1 C32 . 1.380(5) ?
    O1 H1 . 0.82 ?
    N1 C7 . 1.267(3) ?
    N1 N2 . 1.373(3) ?
    N2 C8 . 1.341(3) ?
    N2 H2 . 0.86 ?
    N3 C8 . 1.338(3) ?
    N3 N4 . 1.372(3) ?
    N3 H3 . 0.86 ?
    N4 C9 . 1.279(3) ?
    N5 C22 . 1.294(3) ?
    N5 N6 . 1.370(3) ?
    N6 C23 . 1.340(3) ?
    N6 H6 . 0.86 ?
    N7 C23 . 1.378(3) ?
    N7 C22 . 1.382(3) ?
    N7 N8 . 1.396(3) ?
    N8 C24 . 1.267(3) ?
    C1 C6 . 1.385(4) ?
    C1 C2 . 1.389(4) ?
    C2 C3 . 1.390(4) ?
    C2 C7 . 1.463(4) ?
    C3 C4 . 1.379(4) ?
    C3 H3A . 0.93 ?
    C4 C5 . 1.372(5) ?
    C4 H4 . 0.93 ?
    C5 C6 . 1.358(5) ?
    C5 H5 . 0.93 ?
    C6 H6A . 0.93 ?
    C7 H7 . 0.93 ?
    C9 C10 . 1.441(4) ?
    C9 H9 . 0.93 ?
    C10 C15 . 1.391(4) ?
    C10 C11 . 1.394(4) ?
    C11 C12 . 1.373(4) ?
    C12 C13 . 1.364(5) ?
    C12 H12 . 0.93 ?
    C13 C14 . 1.370(5) ?
    C13 H13 . 0.93 ?
    C14 C15 . 1.371(4) ?
    C14 H14 . 0.93 ?
    C15 H15 . 0.93 ?
    C16 C21 . 1.371(4) ?
    C16 C17 . 1.383(4) ?
    C17 C18 . 1.383(4) ?
    C17 C22 . 1.474(4) ?
    C18 C19 . 1.378(5) ?
    C18 H18 . 0.93 ?
    C19 C20 . 1.365(5) ?
    C19 H19 . 0.93 ?
    C20 C21 . 1.381(5) ?
    C20 H20 . 0.93 ?
    C21 H21 . 0.93 ?
    C24 C25 . 1.457(4) ?
    C24 H24 . 0.93 ?
    C25 C26 . 1.380(4) ?
    C25 C30 . 1.398(4) ?
    C26 C27 . 1.379(5) ?
    C27 C28 . 1.363(5) ?
    C27 H27 . 0.93 ?
    C28 C29 . 1.374(6) ?
    C28 H28 . 0.93 ?
    C29 C30 . 1.368(5) ?
    C29 H29 . 0.93 ?
    C30 H30 . 0.93 ?
    C31 C32 . 1.350(7) ?
    C31 H31A . 0.96 ?
    C31 H31B . 0.96 ?
    C31 H31C . 0.96 ?
    C32 H32A . 0.97 ?
    C32 H32B . 0.97 ?
loop_
    _geom_angle_atom_site_label_1
    _geom_angle_atom_site_label_2
    _geom_angle_atom_site_label_3
    _geom_angle_site_symmetry_1
    _geom_angle_site_symmetry_3
    _geom_angle
    _geom_angle_publ_flag
    C32 O1 H1 . . 109.5 ?
    C7 N1 N2 . . 116.9(2) ?
    C8 N2 N1 . . 117.8(2) ?
    C8 N2 H2 . . 121.1 ?
    N1 N2 H2 . . 121.1 ?
    C8 N3 N4 . . 121.6(2) ?
    C8 N3 H3 . . 119.2 ?
    N4 N3 H3 . . 119.2 ?
    C9 N4 N3 . . 114.8(2) ?
    C22 N5 N6 . . 103.9(2) ?
    C23 N6 N5 . . 114.6(2) ?
    C23 N6 H6 . . 122.7 ?
    N5 N6 H6 . . 122.7 ?
    C23 N7 C22 . . 108.6(2) ?
    C23 N7 N8 . . 129.7(2) ?
    C22 N7 N8 . . 121.5(2) ?
    C24 N8 N7 . . 116.3(2) ?
    C6 C1 C2 . . 121.3(3) ?
    C6 C1 Cl1 . . 118.1(3) ?
    C2 C1 Cl1 . . 120.6(2) ?
    C3 C2 C1 . . 117.3(3) ?
    C3 C2 C7 . . 120.6(3) ?
    C1 C2 C7 . . 122.1(3) ?
    C4 C3 C2 . . 121.3(3) ?
    C4 C3 H3A . . 119.3 ?
    C2 C3 H3A . . 119.3 ?
    C5 C4 C3 . . 119.6(4) ?
    C5 C4 H4 . . 120.2 ?
    C3 C4 H4 . . 120.2 ?
    C6 C5 C4 . . 120.6(4) ?
    C6 C5 H5 . . 119.7 ?
    C4 C5 H5 . . 119.7 ?
    C5 C6 C1 . . 119.8(4) ?
    C5 C6 H6A . . 120.1 ?
    C1 C6 H6A . . 120.1 ?
    N1 C7 C2 . . 118.5(3) ?
    N1 C7 H7 . . 120.8 ?
    C2 C7 H7 . . 120.8 ?
    N3 C8 N2 . . 116.5(3) ?
    N3 C8 S1 . . 119.8(2) ?
    N2 C8 S1 . . 123.7(2) ?
    N4 C9 C10 . . 122.2(3) ?
    N4 C9 H9 . . 118.9 ?
    C10 C9 H9 . . 118.9 ?
    C15 C10 C11 . . 116.9(3) ?
    C15 C10 C9 . . 121.4(3) ?
    C11 C10 C9 . . 121.7(3) ?
    C12 C11 C10 . . 121.6(3) ?
    C12 C11 Cl2 . . 118.3(3) ?
    C10 C11 Cl2 . . 120.1(2) ?
    C13 C12 C11 . . 119.8(3) ?
    C13 C12 H12 . . 120.1 ?
    C11 C12 H12 . . 120.1 ?
    C12 C13 C14 . . 120.3(4) ?
    C12 C13 H13 . . 119.8 ?
    C14 C13 H13 . . 119.8 ?
    C13 C14 C15 . . 120.0(4) ?
    C13 C14 H14 . . 120.0 ?
    C15 C14 H14 . . 120.0 ?
    C14 C15 C10 . . 121.4(3) ?
    C14 C15 H15 . . 119.3 ?
    C10 C15 H15 . . 119.3 ?
    C21 C16 C17 . . 121.3(3) ?
    C21 C16 Cl3 . . 118.6(3) ?
    C17 C16 Cl3 . . 120.0(2) ?
    C16 C17 C18 . . 118.5(3) ?
    C16 C17 C22 . . 122.6(3) ?
    C18 C17 C22 . . 118.9(3) ?
    C19 C18 C17 . . 120.7(3) ?
    C19 C18 H18 . . 119.7 ?
    C17 C18 H18 . . 119.7 ?
    C20 C19 C18 . . 119.7(4) ?
    C20 C19 H19 . . 120.1 ?
    C18 C19 H19 . . 120.1 ?
    C19 C20 C21 . . 120.8(4) ?
    C19 C20 H20 . . 119.6 ?
    C21 C20 H20 . . 119.6 ?
    C16 C21 C20 . . 119.1(3) ?
    C16 C21 H21 . . 120.5 ?
    C20 C21 H21 . . 120.5 ?
    N5 C22 N7 . . 110.7(3) ?
    N5 C22 C17 . . 125.3(3) ?
    N7 C22 C17 . . 123.9(3) ?
    N6 C23 N7 . . 102.1(2) ?
    N6 C23 S2 . . 127.3(2) ?
    N7 C23 S2 . . 130.5(2) ?
    N8 C24 C25 . . 119.9(3) ?
    N8 C24 H24 . . 120.0 ?
    C25 C24 H24 . . 120.0 ?
    C26 C25 C30 . . 118.0(3) ?
    C26 C25 C24 . . 122.0(3) ?
    C30 C25 C24 . . 120.0(3) ?
    C27 C26 C25 . . 121.4(3) ?
    C27 C26 Cl4 . . 118.0(3) ?
    C25 C26 Cl4 . . 120.6(2) ?
    C28 C27 C26 . . 119.3(4) ?
    C28 C27 H27 . . 120.3 ?
    C26 C27 H27 . . 120.3 ?
    C27 C28 C29 . . 120.8(4) ?
    C27 C28 H28 . . 119.6 ?
    C29 C28 H28 . . 119.6 ?
    C30 C29 C28 . . 119.9(4) ?
    C30 C29 H29 . . 120.0 ?
    C28 C29 H29 . . 120.0 ?
    C29 C30 C25 . . 120.6(4) ?
    C29 C30 H30 . . 119.7 ?
    C25 C30 H30 . . 119.7 ?
    C32 C31 H31A . . 109.5 ?
    C32 C31 H31B . . 109.5 ?
    H31A C31 H31B . . 109.5 ?
    C32 C31 H31C . . 109.5 ?
    H31A C31 H31C . . 109.5 ?
    H31B C31 H31C . . 109.5 ?
    C31 C32 O1 . . 122.3(6) ?
    C31 C32 H32A . . 106.8 ?
    O1 C32 H32A . . 106.8 ?
    C31 C32 H32B . . 106.8 ?
    O1 C32 H32B . . 106.8 ?
    H32A C32 H32B . . 106.6 ?
loop_
    _geom_torsion_atom_site_label_1
    _geom_torsion_atom_site_label_2
    _geom_torsion_atom_site_label_3
    _geom_torsion_atom_site_label_4
    _geom_torsion_site_symmetry_1
    _geom_torsion_site_symmetry_2
    _geom_torsion_site_symmetry_3
    _geom_torsion_site_symmetry_4
    _geom_torsion
    _geom_torsion_publ_flag
    C7 N1 N2 C8 . . . . -173.4(3) ?
    C8 N3 N4 C9 . . . . 174.7(3) ?
    C22 N5 N6 C23 . . . . -1.1(4) ?
    C23 N7 N8 C24 . . . . 38.7(4) ?
    C22 N7 N8 C24 . . . . -147.1(3) ?
    C6 C1 C2 C3 . . . . 1.5(5) ?
    Cl1 C1 C2 C3 . . . . -176.9(2) ?
    C6 C1 C2 C7 . . . . -180.0(3) ?
    Cl1 C1 C2 C7 . . . . 1.6(4) ?
    C1 C2 C3 C4 . . . . -0.2(5) ?
    C7 C2 C3 C4 . . . . -178.8(3) ?
    C2 C3 C4 C5 . . . . -1.1(6) ?
    C3 C4 C5 C6 . . . . 1.2(6) ?
    C4 C5 C6 C1 . . . . 0.1(6) ?
    C2 C1 C6 C5 . . . . -1.5(6) ?
    Cl1 C1 C6 C5 . . . . 176.9(3) ?
    N2 N1 C7 C2 . . . . 178.9(3) ?
    C3 C2 C7 N1 . . . . 0.7(5) ?
    C1 C2 C7 N1 . . . . -177.7(3) ?
    N4 N3 C8 N2 . . . . -2.2(4) ?
    N4 N3 C8 S1 . . . . 176.7(2) ?
    N1 N2 C8 N3 . . . . -178.5(3) ?
    N1 N2 C8 S1 . . . . 2.6(4) ?
    N3 N4 C9 C10 . . . . 178.8(3) ?
    N4 C9 C10 C15 . . . . -1.7(5) ?
    N4 C9 C10 C11 . . . . 178.5(3) ?
    C15 C10 C11 C12 . . . . -0.6(5) ?
    C9 C10 C11 C12 . . . . 179.3(3) ?
    C15 C10 C11 Cl2 . . . . -179.8(2) ?
    C9 C10 C11 Cl2 . . . . 0.1(4) ?
    C10 C11 C12 C13 . . . . 1.0(5) ?
    Cl2 C11 C12 C13 . . . . -179.8(3) ?
    C11 C12 C13 C14 . . . . -0.6(6) ?
    C12 C13 C14 C15 . . . . -0.1(6) ?
    C13 C14 C15 C10 . . . . 0.6(6) ?
    C11 C10 C15 C14 . . . . -0.2(5) ?
    C9 C10 C15 C14 . . . . 179.9(3) ?
    C21 C16 C17 C18 . . . . -0.5(5) ?
    Cl3 C16 C17 C18 . . . . 175.9(2) ?
    C21 C16 C17 C22 . . . . -178.1(3) ?
    Cl3 C16 C17 C22 . . . . -1.6(4) ?
    C16 C17 C18 C19 . . . . 1.4(5) ?
    C22 C17 C18 C19 . . . . 179.0(3) ?
    C17 C18 C19 C20 . . . . -1.4(5) ?
    C18 C19 C20 C21 . . . . 0.6(6) ?
    C17 C16 C21 C20 . . . . -0.3(5) ?
    Cl3 C16 C21 C20 . . . . -176.8(3) ?
    C19 C20 C21 C16 . . . . 0.3(6) ?
    N6 N5 C22 N7 . . . . 2.1(3) ?
    N6 N5 C22 C17 . . . . 178.9(3) ?
    C23 N7 C22 N5 . . . . -2.5(4) ?
    N8 N7 C22 N5 . . . . -177.7(3) ?
    C23 N7 C22 C17 . . . . -179.3(3) ?
    N8 N7 C22 C17 . . . . 5.5(4) ?
    C16 C17 C22 N5 . . . . 115.1(4) ?
    C18 C17 C22 N5 . . . . -62.5(4) ?
    C16 C17 C22 N7 . . . . -68.6(4) ?
    C18 C17 C22 N7 . . . . 113.9(3) ?
    N5 N6 C23 N7 . . . . -0.4(3) ?
    N5 N6 C23 S2 . . . . 176.6(2) ?
    C22 N7 C23 N6 . . . . 1.6(3) ?
    N8 N7 C23 N6 . . . . 176.4(3) ?
    C22 N7 C23 S2 . . . . -175.2(3) ?
    N8 N7 C23 S2 . . . . -0.5(5) ?
    N7 N8 C24 C25 . . . . -177.3(3) ?
    N8 C24 C25 C26 . . . . -173.1(3) ?
    N8 C24 C25 C30 . . . . 7.1(5) ?
    C30 C25 C26 C27 . . . . 1.0(5) ?
    C24 C25 C26 C27 . . . . -178.8(3) ?
    C30 C25 C26 Cl4 . . . . -179.9(3) ?
    C24 C25 C26 Cl4 . . . . 0.3(4) ?
    C25 C26 C27 C28 . . . . -0.2(6) ?
    Cl4 C26 C27 C28 . . . . -179.3(3) ?
    C26 C27 C28 C29 . . . . -1.0(7) ?
    C27 C28 C29 C30 . . . . 1.3(7) ?
    C28 C29 C30 C25 . . . . -0.4(6) ?
    C26 C25 C30 C29 . . . . -0.7(5) ?
    C24 C25 C30 C29 . . . . 179.1(3) ?
loop_
    _geom_hbond_atom_site_label_D
    _geom_hbond_atom_site_label_H
    _geom_hbond_atom_site_label_A
    _geom_hbond_site_symmetry_A
    _geom_hbond_distance_DH
    _geom_hbond_distance_HA
    _geom_hbond_distance_DA
    _geom_hbond_angle_DHA
    N2 H2 O1 . 0.86 2.20 2.978(4) 150
    N6 H6 S1 1_545 0.86 2.41 3.261(3) 170
    N3 H3 S2 1_565 0.86 2.56 3.410(2) 169
    O1 H1 S1 2_576 0.82 2.65 3.413(3) 156
data_global
_journal_date_recd_electronic     2009-12-07
_journal_date_accepted     2009-12-10
_journal_name_full     'Acta Crystallographica, Section E'
_journal_year     2010
_journal_volume     66
_journal_issue      1
_journal_page_first     o141
_journal_page_last     o141
_journal_paper_category     QO
_journal_coeditor_code     CI2984
_publ_contact_author_name     'Qingliang Guo'
_publ_contact_author_address
;
  Department of Chemistry
  and Enviromental science,
  Taishan University,
  271021 Tai'an, Shandong
  People's Republic of China
;
_publ_contact_author_email     jingtixuebao@163.com
_publ_contact_author_fax     '86 538 6715159'
_publ_contact_author_phone     '86 538 6715360'
_publ_section_title
;\
(<i>E</i>)-4-(2-Chlorobenzylideneamino)-3-(2-chlorophenyl)-1<i>H</i>-1,2,4-\
triazole-5(4<i>H</i>)-thione--(<i>E</i>)-1,5-bis(2-chlorobenzylidene)\
thiocarbonohydrazide--methanol (1/1/1)
;
loop_
    _publ_author_name
    _publ_author_address
    'Qingliang Guo'
;
  Department of Chemistry and Environmental Science,
  Taishan University,
  271021 Taian, Shandong
  People's Republic of China
;
