# Supplementary material for: (E)-4-(2-Chloro­benzyl­ideneamino)-3-(2-chloro­phen­yl)-1H-1,2,4-triazole-5(4H)-thione–(E)-1,5-bis­(2-chloro­benzyl­idene)thio­carbonohydrazide–methanol (1/1/1)
Source: Acta Crystallogr Sect E Struct Rep Online. 2009 Dec 16;66(Pt 1):o141. doi: 10.1107/S1600536809053203 (PMC2980177; doi:10.1107/S1600536809053203)
Supplement: Supplementary file 2 [file e-66-0o141-Isup2.hkl]

# 
# h,k,l, Fc-squared, Fo-squared, sigma(Fo-squared) and status flag 
# 
data_I
_shelx_title ' 1 in P-1' 
_shelx_refln_list_code          4 
_shelx_F_calc_maximum      310.88 
_exptl_crystal_F_000       768.00 
_reflns_d_resolution_high  0.8393 
 
loop_ 
 _symmetry_equiv_pos_as_xyz 
 'x, y, z' 
 '-x, -y, -z' 
 
_cell_length_a     7.7086 
_cell_length_b    10.9999 
_cell_length_c    20.9827 
_cell_angle_alpha  94.678 
_cell_angle_beta   92.083 
_cell_angle_gamma  99.851 
 
_shelx_F_squared_multiplier     1.000 
 
loop_ 
 _refln_index_h 
 _refln_index_k 
 _refln_index_l 
 _refln_F_squared_calc 
 _refln_F_squared_meas 
 _refln_F_squared_sigma 
 _refln_observed_status 
   1   0   0      815.12      814.31     12.49 o 
   2   0   0     6812.65     6819.21     53.25 o 
   3   0   0     5356.34     5183.99     56.14 o 
   4   0   0     3417.99     3284.11     29.30 o 
   5   0   0      553.01      546.86     11.79 o 
   6   0   0       31.47       22.96     12.39 o 
   7   0   0       48.07       54.40     17.59 o 
   8   0   0       25.21       15.67     13.58 o 
   9   0   0        3.63       -4.56     13.58 o 
  -9   1   0       21.34       25.42     17.22 o 
  -8   1   0      105.07      117.45     17.07 o 
  -7   1   0        3.38        3.83      9.84 o 
  -6   1   0        3.66       -3.01      8.38 o 
  -5   1   0       86.24       99.52      8.02 o 
  -4   1   0        0.08       -0.63      3.24 o 
  -3   1   0      103.14      105.19      6.15 o 
  -2   1   0     3168.56     3152.20     38.50 o 
  -1   1   0     1959.03     2036.62     27.34 o 
   0   1   0     4699.73     4918.86     51.31 o 
   1   1   0     2026.47     2029.97     26.61 o 
   2   1   0    16613.36    17064.08    116.65 o 
   3   1   0      188.81      192.81      8.23 o 
   4   1   0     1591.11     1464.25     76.55 o 
   5   1   0        2.97       -9.11      6.47 o 
   6   1   0      202.91      149.54     23.69 o 
   7   1   0      139.25      168.22     27.80 o 
   8   1   0       34.29       13.21     13.03 o 
  -9   2   0        2.35       11.94     15.40 o 
  -8   2   0        0.42       -9.48     11.21 o 
  -7   2   0      142.96      159.16     17.27 o 
  -6   2   0       37.31       38.30      9.15 o 
  -5   2   0        8.30        8.70      3.80 o 
  -4   2   0      837.39      791.33     26.99 o 
  -3   2   0      430.17      431.06     10.39 o 
  -2   2   0     3107.71     2884.85     33.21 o 
  -1   2   0     3764.82     3961.44     55.00 o 
   1   2   0     2910.83     2986.22     31.34 o 
   2   2   0      525.40      577.22     21.01 o 
   3   2   0      123.60      129.94      7.86 o 
   4   2   0      224.22      219.46     17.45 o 
   5   2   0       54.42       77.91     17.68 o 
   6   2   0        5.67        9.29     11.94 o 
   7   2   0        1.24       -4.47     11.03 o 
   8   2   0        6.75      -11.39     12.03 o 
  -9   3   0       25.82       29.71     21.05 o 
  -8   3   0       20.26        5.65     11.39 o 
  -7   3   0       64.51       86.66     21.42 o 
  -6   3   0       14.03        6.03      6.41 o 
  -5   3   0       76.68       83.11      7.35 o 
  -4   3   0       64.01       51.55      5.53 o 
  -3   3   0     3444.44     3308.97     42.51 o 
  -2   3   0        0.24        0.85      2.43 o 
  -1   3   0      182.68      170.92      7.95 o 
   1   3   0     3509.41     3554.36     39.21 o 
   2   3   0     1133.19     1172.21     22.22 o 
   3   3   0       30.80       46.70     10.89 o 
   4   3   0       18.54       13.48     12.89 o 
   5   3   0      379.54      362.69     32.08 o 
   6   3   0       98.35      115.73     24.15 o 
   7   3   0        4.52        1.82     13.03 o 
   8   3   0        7.83       -3.74     13.12 o 
  -9   4   0        8.26       24.06     16.77 o 
  -8   4   0        6.42       20.14     14.67 o 
  -7   4   0       67.57       50.76     17.13 o 
  -6   4   0      858.08      834.54     47.84 o 
  -5   4   0        9.21       10.38      5.11 o 
  -4   4   0      861.25      877.79     16.62 o 
  -3   4   0     3628.34     3613.61     48.32 o 
  -2   4   0      383.93      391.51     25.02 o 
  -1   4   0      500.60      462.21     14.77 o 
   0   4   0      310.96      278.62     10.23 o 
   1   4   0     1532.74     1475.11     26.04 o 
   2   4   0      909.00      841.77     20.82 o 
   3   4   0       11.60       11.39      5.05 o 
   4   4   0      402.25      396.10     16.45 o 
   5   4   0       81.47       66.07     17.68 o 
   6   4   0        4.83        8.02     13.12 o 
   7   4   0        9.74        7.20     14.12 o 
   8   4   0       12.64        9.93     16.22 o 
  -8   5   0       18.00        9.48     13.40 o 
  -7   5   0       66.76       51.03     17.50 o 
  -6   5   0        0.52        6.20      9.02 o 
  -5   5   0      168.47      176.50     13.53 o 
  -4   5   0       12.25        8.68     11.39 o 
  -3   5   0     2132.16     2201.48     39.11 o 
  -2   5   0     1618.32     1634.65     31.89 o 
  -1   5   0      154.63      125.95      6.57 o 
   0   5   0     3081.55     3238.00     40.97 o 
   1   5   0      198.34      215.58     32.08 o 
   2   5   0      280.69      263.47     17.26 o 
   3   5   0      789.20      842.67     24.27 o 
   4   5   0      127.67      165.66     13.34 o 
   5   5   0       90.79       80.65     19.59 o 
   6   5   0       27.23       16.95     15.04 o 
   7   5   0        8.26       -0.46     14.85 o 
  -8   6   0       75.74      106.52     27.16 o 
  -7   6   0       62.82       26.52     15.31 o 
  -6   6   0        3.52        0.44      5.73 o 
  -5   6   0      462.81      389.43     22.65 o 
  -4   6   0       85.14       65.48      9.30 o 
  -3   6   0       13.39       13.92      5.70 o 
  -2   6   0       95.75      113.86     11.04 o 
  -1   6   0      310.60      303.81     11.83 o 
   0   6   0      534.01      619.61     19.73 o 
   1   6   0      805.46      845.22     23.22 o 
   2   6   0      183.94      184.98     13.32 o 
   3   6   0      304.56      286.40     31.44 o 
   4   6   0        4.98        7.14     13.67 o 
   5   6   0       12.30        1.09     10.30 o 
   6   6   0       53.79       41.74     17.41 o 
   7   6   0        5.55        9.57     15.13 o 
  -8   7   0        4.45       10.11     15.04 o 
  -7   7   0       42.23       55.68     19.77 o 
  -6   7   0      212.26      250.25     20.09 o 
  -5   7   0       14.84       14.17      7.16 o 
  -4   7   0      211.33      227.51     16.44 o 
  -3   7   0     1430.84     1502.98     36.43 o 
  -2   7   0      602.45      607.87     22.96 o 
  -1   7   0     2773.13     2831.60     49.30 o 
   0   7   0       23.24       17.66      5.79 o 
   1   7   0      506.37      553.74     40.60 o 
   2   7   0      384.79      398.21     18.88 o 
   3   7   0      220.40      233.36     16.75 o 
   4   7   0       43.69       46.44     12.03 o 
   5   7   0       21.53       14.49     15.04 o 
   6   7   0        3.42       12.12     12.76 o 
  -8   8   0        1.50       13.49     15.58 o 
  -7   8   0        3.38       17.50     14.49 o 
  -6   8   0      246.36      270.29     20.49 o 
  -5   8   0       13.81        8.36     10.94 o 
  -4   8   0        0.04       -2.85      5.99 o 
  -3   8   0        3.02        4.38      6.49 o 
  -2   8   0      451.47      449.06     21.58 o 
  -1   8   0       52.67       42.01     11.66 o 
   0   8   0      181.16      155.32     12.61 o 
   1   8   0        0.84        2.44      9.61 o 
   2   8   0       89.11      118.14     32.53 o 
   3   8   0       16.37       27.67      8.27 o 
   4   8   0       61.75       84.47     12.97 o 
   5   8   0        1.43       12.21     12.30 o 
   6   8   0       24.21        7.02     15.67 o 
  -7   9   0        0.30       -9.48     12.30 o 
  -6   9   0       11.93        6.02      7.68 o 
  -5   9   0       41.35       61.03     12.52 o 
  -4   9   0       33.54       26.86      8.93 o 
  -3   9   0      259.63      279.52     20.36 o 
  -2   9   0      355.60      397.32     28.34 o 
  -1   9   0        8.27       -7.93      8.02 o 
   0   9   0      435.11      406.16     27.89 o 
   1   9   0       69.11       68.48     10.98 o 
   2   9   0      373.06      365.24     20.63 o 
   3   9   0       98.19      134.15     15.67 o 
   4   9   0        9.64       22.14     14.49 o 
   5   9   0        0.97       -2.28     13.85 o 
  -7  10   0        2.99       15.95     16.77 o 
  -6  10   0      325.62      356.86     25.76 o 
  -5  10   0      126.97      111.93     16.75 o 
  -4  10   0       19.59       29.87     10.24 o 
  -3  10   0       54.00       40.55     13.58 o 
  -2  10   0      242.90      197.20     24.88 o 
  -1  10   0       12.92        9.39      9.93 o 
   0  10   0      441.16      459.46     32.08 o 
   1  10   0       62.20       51.30     14.67 o 
   2  10   0        1.99       -5.84      6.84 o 
   3  10   0        4.42        0.57      7.76 o 
   4  10   0        2.25        6.29     13.58 o 
  -6  11   0       58.56       29.43     11.88 o 
  -5  11   0       80.89       99.82     18.45 o 
  -4  11   0        4.12      -10.22      9.25 o 
  -3  11   0        6.22       20.59     12.03 o 
  -2  11   0       33.99       23.06     12.85 o 
  -1  11   0       24.11       27.34     13.49 o 
   0  11   0      151.54      175.42     25.43 o 
   1  11   0       93.44       92.76     19.78 o 
   2  11   0       10.23       30.44     14.22 o 
   3  11   0       41.99       43.36     11.92 o 
  -5  12   0       22.42        5.99     11.61 o 
  -4  12   0       34.65       29.98     15.22 o 
  -3  12   0       19.72       32.35     15.13 o 
  -2  12   0       24.19       27.52     14.12 o 
  -1  12   0       42.22       35.45     16.22 o 
   0  12   0        0.71       -3.55     10.39 o 
   1  12   0       59.13       70.26     19.50 o 
   2  12   0        0.86       -4.92     12.03 o 
  -2  13   0        9.97       17.13     15.40 o 
  -1  13   0       24.30       31.89     16.95 o 
   1 -13   1        2.96       -9.66     12.49 o 
   2 -13   1        8.26        5.38     13.21 o 
  -2 -12   1       20.98        4.92     15.04 o 
  -1 -12   1        0.14       -2.19     10.84 o 
   0 -12   1       64.96       49.21     16.77 o 
   1 -12   1        0.91        4.01     11.03 o 
   2 -12   1       29.01       47.48     16.13 o 
   3 -12   1       28.54       13.67     13.94 o 
   4 -12   1       51.38       45.47     16.68 o 
   5 -12   1       10.76       12.43     11.70 o 
  -3 -11   1        9.70        2.72      8.97 o 
  -2 -11   1       84.56       91.04     20.05 o 
  -1 -11   1        2.84       25.42     12.58 o 
   0 -11   1       18.20       21.42     11.94 o 
   1 -11   1       42.00       50.03     16.04 o 
   2 -11   1        0.92        0.82      9.93 o 
   3 -11   1        1.08        3.10      9.39 o 
   4 -11   1       91.01       78.25     15.24 o 
   5 -11   1        3.15       -0.34      9.08 o 
   6 -11   1       31.35       25.46     12.18 o 
  -4 -10   1        2.03       -9.57     11.66 o 
  -3 -10   1       34.87       31.58     11.89 o 
  -2 -10   1        8.96        0.00     13.30 o 
  -1 -10   1      165.17      171.96     22.97 o 
   0 -10   1       39.56       28.80     13.40 o 
   1 -10   1      481.14      538.02     34.54 o 
   2 -10   1      207.56      138.88     22.15 o 
   3 -10   1       26.90       28.52     12.58 o 
   4 -10   1      105.47       91.17     21.91 o 
   5 -10   1      194.82      190.69     20.09 o 
   6 -10   1       20.05       20.38     10.17 o 
   7 -10   1       27.97       61.42     22.24 o 
  -5  -9   1        5.37        3.92     15.22 o 
  -4  -9   1        9.31       24.79     15.31 o 
  -3  -9   1       18.12       18.75      8.53 o 
  -2  -9   1      165.95      130.96     14.75 o 
  -1  -9   1       94.08       86.76     21.28 o 
   0  -9   1       58.38       36.72     12.39 o 
   1  -9   1      529.36      501.84     30.98 o 
   2  -9   1       32.39       33.26     12.12 o 
   3  -9   1      196.83      132.97     16.04 o 
   4  -9   1       13.54       16.49      8.34 o 
   5  -9   1      135.40      125.19     16.21 o 
   6  -9   1        2.68        6.41      7.53 o 
   7  -9   1        2.32       -4.47     12.94 o 
  -6  -8   1       12.22       11.57     15.86 o 
  -5  -8   1        8.12       21.69     14.58 o 
  -4  -8   1      228.60      202.12     29.44 o 
  -3  -8   1      204.01      196.21     16.64 o 
  -2  -8   1       58.51       57.10      9.76 o 
  -1  -8   1       31.24       48.41     11.80 o 
   0  -8   1      528.87      595.50     21.00 o 
   1  -8   1     1697.93     1580.78     51.95 o 
   2  -8   1       36.35       35.08     11.21 o 
   3  -8   1       92.73      102.08     13.19 o 
   4  -8   1       43.55       38.33      9.36 o 
   5  -8   1       11.29       16.17     12.07 o 
   6  -8   1        8.99        2.14     10.71 o 
   7  -8   1       19.13       -6.47     10.75 o 
   8  -8   1       33.05       53.22     21.23 o 
  -6  -7   1       28.55       53.77     20.96 o 
  -5  -7   1       19.29       23.78     14.12 o 
  -4  -7   1      850.90      921.98     30.43 o 
  -3  -7   1        0.72        9.75      6.10 o 
  -2  -7   1      310.26      329.07     18.41 o 
  -1  -7   1      204.52      205.05     13.71 o 
   0  -7   1      155.09      151.88     11.06 o 
   1  -7   1      509.61      463.93     28.79 o 
   2  -7   1      333.85      353.13     21.37 o 
   3  -7   1      369.09      427.08     19.96 o 
   4  -7   1       65.10       67.95     10.52 o 
   5  -7   1       20.21       21.37     12.76 o 
   6  -7   1       14.38       12.28     14.12 o 
   7  -7   1       37.75       17.41     14.40 o 
   8  -7   1       43.40       60.42     22.33 o 
  -7  -6   1       15.39       -3.46     15.67 o 
  -6  -6   1        1.76        4.83     12.76 o 
  -5  -6   1       19.68       23.97     13.49 o 
  -4  -6   1      108.56      106.82     12.14 o 
  -3  -6   1      206.72      224.14     14.83 o 
  -2  -6   1      866.10      793.80     23.66 o 
  -1  -6   1      150.20      132.94     10.79 o 
   0  -6   1     5597.30     5550.88     87.03 o 
   1  -6   1     2014.99     2011.49     30.60 o 
   2  -6   1      622.54      537.46     19.79 o 
   3  -6   1     1291.42     1227.45     30.71 o 
   4  -6   1      143.92      137.80     12.60 o 
   5  -6   1       19.11       17.45      6.51 o 
   6  -6   1      222.14      228.99     18.77 o 
   7  -6   1        1.21        1.64     11.03 o 
   8  -6   1        4.27       -4.10     11.12 o 
  -7  -5   1       24.20       15.31     16.59 o 
  -6  -5   1        0.48        4.74     11.21 o 
  -5  -5   1        9.12       18.04     12.39 o 
  -4  -5   1       28.69       24.02     16.54 o 
  -3  -5   1       36.34       43.07      7.59 o 
  -2  -5   1     1410.19     1365.04     29.12 o 
  -1  -5   1       94.12      102.21      8.64 o 
   0  -5   1       18.78       21.13      4.70 o 
   1  -5   1     1102.72     1150.85     40.37 o 
   2  -5   1     1911.51     2179.98     37.16 o 
   3  -5   1      230.14      248.78     21.18 o 
   4  -5   1      648.06      669.72     22.35 o 
   5  -5   1      329.31      301.80     16.91 o 
   6  -5   1      152.65      145.43     14.02 o 
   7  -5   1       79.95       74.54     20.14 o 
   8  -5   1       12.06       16.04     13.67 o 
  -8  -4   1        8.05       12.94     17.13 o 
  -7  -4   1        1.43      -16.31     11.21 o 
  -6  -4   1        4.42        7.38     12.03 o 
  -5  -4   1        1.44       14.76     11.76 o 
  -4  -4   1        6.50       13.31      5.47 o 
  -3  -4   1     3022.09     2949.56     42.74 o 
  -2  -4   1      413.61      397.58     14.39 o 
  -1  -4   1     2267.30     2333.52     33.52 o 
   0  -4   1      775.84      750.68     16.52 o 
   1  -4   1      357.91      351.67     12.81 o 
   2  -4   1     2123.38     2335.36     35.45 o 
   3  -4   1      197.19      195.85     11.54 o 
   4  -4   1        1.59        2.56      5.24 o 
   5  -4   1       95.36       69.80      9.29 o 
   6  -4   1     1390.07     1267.01     59.14 o 
   7  -4   1       10.42       11.03     12.30 o 
   8  -4   1        1.36        2.37     10.57 o 
   9  -4   1       22.31       17.50     16.40 o 
  -8  -3   1        0.94       -8.29     10.93 o 
  -7  -3   1      186.02      176.79     31.08 o 
  -6  -3   1        1.36       -8.02      9.39 o 
  -5  -3   1      355.83      364.88     32.17 o 
  -4  -3   1        7.31       14.26      6.70 o 
  -3  -3   1      541.76      555.09     34.81 o 
  -2  -3   1    10084.34     9965.20     83.45 o 
  -1  -3   1      338.85      392.91     38.87 o 
   0  -3   1     2487.34     2517.25     42.38 o 
   1  -3   1      305.03      302.81     15.22 o 
   2  -3   1     4197.10     4238.83     46.68 o 
   3  -3   1      199.62      214.40     11.44 o 
   4  -3   1     1660.52     1582.20     23.65 o 
   5  -3   1      178.13      149.19     12.42 o 
   6  -3   1      104.38      115.71     13.00 o 
   7  -3   1       68.70       62.33     18.77 o 
   8  -3   1        2.52        5.56     13.49 o 
   9  -3   1       45.38       95.22     26.15 o 
  -8  -2   1        7.07        1.55     13.40 o 
  -7  -2   1        8.14       -2.10     10.11 o 
  -6  -2   1        0.07        3.19      9.93 o 
  -5  -2   1      186.88      194.65     24.24 o 
  -4  -2   1      920.27      890.32     34.58 o 
  -3  -2   1     1006.57     1058.30     19.54 o 
  -2  -2   1     1015.41      954.67     17.03 o 
  -1  -2   1     5493.04     5580.99     75.18 o 
   0  -2   1     1007.45     1079.10     21.69 o 
   1  -2   1      176.65      146.17      8.57 o 
   2  -2   1      737.90      794.99     28.70 o 
   3  -2   1      445.86      474.78     11.09 o 
   4  -2   1        8.82       15.09      4.19 o 
   5  -2   1      247.51      222.67     10.42 o 
   6  -2   1      253.03      268.29     18.61 o 
   7  -2   1      136.95      123.26     15.83 o 
   8  -2   1       29.90        8.02     14.49 o 
   9  -2   1       66.29       61.97     23.33 o 
  -8  -1   1        0.16        2.19     13.49 o 
  -7  -1   1       16.03        8.75     12.21 o 
  -6  -1   1      164.94      199.02     26.15 o 
  -5  -1   1      492.77      532.73     31.99 o 
  -4  -1   1      448.57      456.61     30.26 o 
  -3  -1   1      659.95      700.60     13.80 o 
  -2  -1   1    26093.73    26283.20    170.74 o 
  -1  -1   1      483.19      503.66     10.39 o 
   0  -1   1      945.19      877.47     15.04 o 
   1  -1   1       12.26       19.50      3.19 o 
   2  -1   1      401.72      464.11     14.03 o 
   3  -1   1      168.41      199.49     16.13 o 
   4  -1   1      495.10      534.05     15.54 o 
   5  -1   1       31.61       38.25     10.98 o 
   6  -1   1      321.27      289.14     25.97 o 
   7  -1   1      324.38      388.66     33.35 o 
   8  -1   1        1.67        6.91     10.94 o 
   9  -1   1       46.14       56.32     22.42 o 
  -9   0   1       11.02       11.48     15.31 o 
  -8   0   1        1.47        1.73     11.21 o 
  -7   0   1       33.45       52.76     16.13 o 
  -6   0   1       74.08       83.38     18.23 o 
  -5   0   1      825.64      810.48     37.82 o 
  -4   0   1      298.07      286.03      7.73 o 
  -3   0   1       34.12       32.64      3.49 o 
  -2   0   1    12187.14    12485.94     88.60 o 
   0   0   1        0.23       -0.68      0.46 o 
   1   0   1      494.09      423.56     11.85 o 
   2   0   1      189.70      183.85      9.11 o 
   3   0   1      133.46      167.91     19.91 o 
   4   0   1     4512.76     4590.83     84.16 o 
   5   0   1      131.97      134.65      7.03 o 
   6   0   1      245.03      241.95     26.34 o 
   7   0   1       83.61       74.27     19.32 o 
   8   0   1        2.14      -15.13     11.03 o 
   9   0   1       12.62        4.56     14.67 o 
  -9   1   1       12.12       13.03     15.13 o 
  -8   1   1       42.89       49.83     13.06 o 
  -7   1   1        5.11        9.66     11.21 o 
  -6   1   1       19.69       14.22     10.02 o 
  -5   1   1     1378.74     1332.72     45.02 o 
  -4   1   1     1222.76     1287.90     21.34 o 
  -3   1   1      513.78      526.13     16.31 o 
  -2   1   1      516.82      465.08     10.00 o 
  -1   1   1     8980.09     8946.82     86.03 o 
   0   1   1     1005.07     1014.94     17.13 o 
   1   1   1     1620.77     1656.42     25.52 o 
   2   1   1    26205.69    26495.13    321.10 o 
   3   1   1     2325.64     2320.29     31.18 o 
   4   1   1     4092.57     4133.71     48.20 o 
   5   1   1       74.15       63.95      7.58 o 
   6   1   1        6.48       -2.64     10.93 o 
   7   1   1        7.49       15.04     12.30 o 
   8   1   1        0.02      -12.12     12.12 o 
  -9   2   1        0.00        3.83     13.49 o 
  -8   2   1       43.01       18.23     16.22 o 
  -7   2   1      205.08      250.57     20.42 o 
  -6   2   1       34.22       15.20      9.34 o 
  -5   2   1      100.69      122.65      7.91 o 
  -4   2   1     2522.94     2541.30     29.92 o 
  -3   2   1      222.39      210.21      7.25 o 
  -2   2   1     5462.22     5831.56     56.50 o 
  -1   2   1       18.48       32.44      3.72 o 
   0   2   1     6682.29     6630.87     72.72 o 
   1   2   1    21366.39    20936.90    190.56 o 
   2   2   1        7.04       10.91      3.17 o 
   3   2   1     1144.43     1194.01     23.25 o 
   4   2   1        9.48       11.95      4.74 o 
   5   2   1       21.46       37.18     12.76 o 
   6   2   1     1107.72     1007.10     51.31 o 
   7   2   1        0.11      -13.58     10.12 o 
   8   2   1       14.32       -0.36     14.12 o 
  -9   3   1        0.68       -3.28     12.48 o 
  -8   3   1        1.87        7.56     12.76 o 
  -7   3   1       62.67       64.88     19.32 o 
  -6   3   1       72.61       79.73     11.71 o 
  -5   3   1       26.89       27.24      5.06 o 
  -4   3   1      270.45      244.85      9.37 o 
  -3   3   1      253.57      237.04     12.22 o 
  -2   3   1       12.92       16.06      3.92 o 
  -1   3   1     4217.69     4237.09     44.47 o 
   0   3   1     7809.30     7762.37     90.59 o 
   1   3   1     4092.57     3853.89     42.08 o 
   2   3   1      110.31      116.52      8.14 o 
   3   3   1      524.78      528.12     17.68 o 
   4   3   1     2181.54     2143.83     36.79 o 
   5   3   1      129.54      146.71     23.42 o 
   6   3   1        5.03        0.09     10.75 o 
   7   3   1        1.06      -13.81      9.20 o 
   8   3   1        0.82       -8.84     11.57 o 
  -9   4   1        6.42        0.73     14.85 o 
  -8   4   1      231.02      279.21     38.09 o 
  -7   4   1      225.89      208.41     30.71 o 
  -6   4   1      131.84      102.06     21.42 o 
  -5   4   1      150.06      176.20     19.78 o 
  -4   4   1     2540.39     2621.06     30.44 o 
  -3   4   1      217.93      238.59     12.31 o 
  -2   4   1     2690.57     2827.61     39.56 o 
  -1   4   1       56.86       69.74     10.66 o 
   0   4   1     2319.36     2168.58     44.38 o 
   1   4   1       14.47        7.47      3.42 o 
   2   4   1      319.06      306.15     13.11 o 
   3   4   1      575.10      536.45     18.36 o 
   4   4   1      107.43      119.01     10.70 o 
   5   4   1        3.65       -8.75      8.29 o 
   6   4   1        1.43       -6.29     10.02 o 
   7   4   1        6.89        6.65     12.85 o 
   8   4   1       53.02       48.21     21.69 o 
  -8   5   1        1.28       -4.10     10.84 o 
  -7   5   1       15.27        8.02     11.39 o 
  -6   5   1      552.73      554.60     40.37 o 
  -5   5   1      321.32      315.54     16.74 o 
  -4   5   1        2.51        3.16      4.43 o 
  -3   5   1     1012.77      977.53     27.39 o 
  -2   5   1     6270.76     6530.23     71.21 o 
  -1   5   1     5810.04     5668.62     92.68 o 
   0   5   1      683.46      654.84     23.42 o 
   1   5   1      629.80      608.47     29.11 o 
   2   5   1      485.69      439.75     24.74 o 
   3   5   1       57.21       73.36     26.84 o 
   4   5   1       26.22       39.60      8.16 o 
   5   5   1       21.95       21.05     13.12 o 
   6   5   1        1.54        8.75     12.48 o 
   7   5   1       15.28       30.25     19.05 o 
  -8   6   1       17.10       20.41     16.68 o 
  -7   6   1       31.63       34.45     17.95 o 
  -6   6   1       37.95       33.72     14.94 o 
  -5   6   1       31.83       19.98     17.45 o 
  -4   6   1       13.65       13.93      5.98 o 
  -3   6   1       40.57       67.56      9.29 o 
  -2   6   1        0.11        2.02      4.30 o 
  -1   6   1        0.08        2.76      4.60 o 
   0   6   1      277.31      261.92     12.79 o 
   1   6   1     1495.34     1293.25     78.37 o 
   2   6   1     1861.71     1743.75     35.97 o 
   3   6   1       15.74        6.12      5.34 o 
   4   6   1      182.71      223.99     23.33 o 
   5   6   1       15.49       15.22     11.48 o 
   6   6   1       65.97       89.58     23.15 o 
   7   6   1        0.22        2.28     14.85 o 
  -8   7   1      126.18      139.42     30.35 o 
  -7   7   1      255.41      266.00     35.18 o 
  -6   7   1       69.60       62.95     15.22 o 
  -5   7   1       30.45       29.03     10.34 o 
  -4   7   1       51.51       49.37      9.14 o 
  -3   7   1      146.42      141.45     13.36 o 
  -2   7   1      518.37      478.89     20.68 o 
  -1   7   1       83.03       78.07      8.01 o 
   0   7   1       21.99       33.44      7.66 o 
   1   7   1        7.76        4.64      4.89 o 
   2   7   1      205.92      206.87     23.19 o 
   3   7   1       41.99       61.14     10.25 o 
   4   7   1        0.95        3.85      6.14 o 
   5   7   1       31.30       43.29     17.77 o 
   6   7   1       61.93       45.29     19.32 o 
  -8   8   1       20.90       27.06     17.59 o 
  -7   8   1        0.14       -0.27     12.94 o 
  -6   8   1       74.23       71.57     23.42 o 
  -5   8   1        8.33       21.77      7.75 o 
  -4   8   1       46.68       46.25     20.00 o 
  -3   8   1      164.64      187.43     16.39 o 
  -2   8   1        3.46       -3.25      5.62 o 
  -1   8   1      142.81      133.68     18.14 o 
   0   8   1        7.88       -3.11      6.20 o 
   1   8   1      173.16      165.00     13.88 o 
   2   8   1        2.05       -1.27      5.71 o 
   3   8   1       15.07       30.38      8.55 o 
   4   8   1       95.37       76.91     12.62 o 
   5   8   1        3.63       10.84     13.21 o 
   6   8   1       17.49       -2.37     12.12 o 
  -7   9   1        0.35       -9.57     10.94 o 
  -6   9   1        1.11       -0.36     13.21 o 
  -5   9   1      147.83      180.48     25.15 o 
  -4   9   1       32.96       33.99     16.77 o 
  -3   9   1      303.03      280.97     22.37 o 
  -2   9   1       20.56       10.75      8.38 o 
  -1   9   1      248.14      265.63     25.43 o 
   0   9   1       37.14       47.39     13.40 o 
   1   9   1      215.51      211.77     16.68 o 
   2   9   1       77.91       79.54     13.94 o 
   3   9   1      177.19      185.01     17.89 o 
   4   9   1        1.34       -0.09     10.75 o 
   5   9   1        7.80       12.03     15.49 o 
  -7  10   1       25.33       24.97     17.04 o 
  -6  10   1        1.42        9.26      9.28 o 
  -5  10   1       63.05       71.83     13.86 o 
  -4  10   1       35.72       34.33     10.94 o 
  -3  10   1       54.64       58.05     15.40 o 
  -2  10   1      460.51      446.70     32.26 o 
  -1  10   1        1.75      -10.94      7.93 o 
   0  10   1       23.47       33.63     13.30 o 
   1  10   1      121.55      176.15     23.60 o 
   2  10   1        3.44        3.40      9.34 o 
   3  10   1       70.80       54.59     12.07 o 
   4  10   1        9.41       33.90     17.77 o 
  -6  11   1        0.01       -0.39     16.22 o 
  -5  11   1        0.01        1.35     12.85 o 
  -4  11   1        8.83       13.00     23.78 o 
  -3  11   1       63.48       65.16     17.77 o 
  -2  11   1      249.42      276.84     29.89 o 
  -1  11   1        1.63       12.30     11.30 o 
   0  11   1        3.15        6.93     11.21 o 
   1  11   1       14.99       -6.93      8.48 o 
   2  11   1       17.04        5.83     11.39 o 
   3  11   1        0.54       -0.90      7.95 o 
  -4  12   1      116.28      178.34     29.07 o 
  -3  12   1        5.94        0.09     10.48 o 
  -2  12   1        0.09       -7.93      8.66 o 
  -1  12   1       12.12        1.64     11.76 o 
   0  12   1        1.87        8.38     12.94 o 
   1  12   1        0.33        5.01     12.48 o 
   1 -13   2       29.80       28.61     16.13 o 
   2 -13   2       10.95       -0.55     14.22 o 
  -2 -12   2        0.42      -12.76     11.39 o 
  -1 -12   2        1.98        5.92     11.39 o 
   0 -12   2        0.46       -2.46     11.30 o 
   1 -12   2       15.00       15.04     12.85 o 
   2 -12   2      214.96      248.69     32.26 o 
   3 -12   2      143.71      147.72     26.52 o 
   4 -12   2        9.92       12.58     13.67 o 
   5 -12   2       20.02       15.11     12.48 o 
  -3 -11   2        0.01       -1.24      8.47 o 
  -2 -11   2        0.05       -2.92     10.30 o 
  -1 -11   2       82.68       61.51     17.68 o 
   0 -11   2       60.39       42.28     14.22 o 
   1 -11   2        2.36       -1.09      9.20 o 
   2 -11   2       13.73       -0.18      9.57 o 
   3 -11   2        0.22        8.38     11.12 o 
   4 -11   2       37.27       20.14     13.76 o 
   5 -11   2       36.85       48.37     14.23 o 
   6 -11   2        1.94       -6.84     15.54 o 
  -4 -10   2        2.19      -16.81     11.21 o 
  -3 -10   2      116.85       58.86     11.99 o 
  -2 -10   2       55.66       54.11     29.48 o 
  -1 -10   2       10.17       -2.73      8.38 o 
   0 -10   2      287.52      302.45     28.25 o 
   1 -10   2       20.80       24.42     12.12 o 
   2 -10   2       16.54       19.87     11.21 o 
   3 -10   2        0.51       -8.75      8.66 o 
   4 -10   2      136.20      105.70     29.11 o 
   5 -10   2       82.26       92.96     15.34 o 
   6 -10   2       10.72        9.56      9.48 o 
   7 -10   2       77.41       65.52     22.05 o 
  -5  -9   2        0.12       -3.46     12.67 o 
  -4  -9   2       89.90      103.61     24.06 o 
  -3  -9   2       26.78       27.87      9.32 o 
  -2  -9   2      141.96      154.98     15.72 o 
  -1  -9   2      140.62      168.98     15.37 o 
   0  -9   2      379.61      313.66     26.79 o 
   1  -9   2       48.62       12.76      9.75 o 
   2  -9   2      785.68      721.37     38.18 o 
   3  -9   2       88.93       93.35     14.13 o 
   4  -9   2     1302.40     1214.64     62.79 o 
   5  -9   2        2.44        2.91      6.79 o 
   6  -9   2        6.31       17.51      8.89 o 
   7  -9   2      116.60      159.93     30.98 o 
  -6  -8   2       28.43       11.03     14.94 o 
  -5  -8   2       55.35       34.72     17.86 o 
  -4  -8   2      200.04      239.12     31.62 o 
  -3  -8   2        1.97       -5.98      5.51 o 
  -2  -8   2        6.95       10.59      6.29 o 
  -1  -8   2        2.31        5.66      6.56 o 
   0  -8   2      287.56      287.75     15.70 o 
   1  -8   2        9.07       11.94      9.20 o 
   2  -8   2      314.25      327.42     24.61 o 
   3  -8   2      422.50      447.75     22.03 o 
   4  -8   2      166.55      190.40     16.72 o 
   5  -8   2        0.42        1.56     11.66 o 
   6  -8   2        1.96       -9.50      6.34 o 
   7  -8   2       24.86       19.50     14.40 o 
   8  -8   2        5.46        0.09     14.49 o 
  -6  -7   2        9.35       -6.83     14.40 o 
  -5  -7   2       94.64      107.16     23.79 o 
  -4  -7   2      345.30      294.61     32.26 o 
  -3  -7   2       32.44       35.46      7.91 o 
  -2  -7   2        8.34        2.78      4.58 o 
  -1  -7   2        7.66       10.69      5.24 o 
   0  -7   2      248.00      278.31     13.79 o 
   1  -7   2       98.38      120.87     10.43 o 
   2  -7   2      567.04      610.22     31.03 o 
   3  -7   2      228.97      236.55     15.93 o 
   4  -7   2      485.17      463.60     24.56 o 
   5  -7   2      882.11      862.04     92.84 o 
   6  -7   2       20.11       15.99      7.82 o 
   7  -7   2       51.86       64.15     19.32 o 
   8  -7   2       25.71       24.42     15.58 o 
  -7  -6   2       40.69       72.90     22.96 o 
  -6  -6   2        8.84       13.03     13.21 o 
  -5  -6   2       77.06      103.61     21.69 o 
  -4  -6   2      155.16      180.04     14.24 o 
  -3  -6   2      889.39      970.51     27.43 o 
  -2  -6   2     1671.90     1695.78     34.83 o 
  -1  -6   2      345.02      384.51     40.23 o 
   0  -6   2       30.76       23.63      6.06 o 
   1  -6   2       14.62        2.22      4.20 o 
   2  -6   2      311.73      267.58     14.49 o 
   3  -6   2       17.38       12.16      8.57 o 
   4  -6   2       15.82       13.23      5.82 o 
   5  -6   2      356.23      341.38     18.96 o 
   6  -6   2       75.26       56.69     15.95 o 
   7  -6   2        3.64        6.74     11.03 o 
   8  -6   2       21.82       27.88     18.41 o 
  -7  -5   2       13.43       47.39     19.96 o 
  -6  -5   2        1.02        8.57     13.67 o 
  -5  -5   2        0.58       -4.56      8.02 o 
  -4  -5   2       74.25       67.45      9.08 o 
  -3  -5   2      154.97      152.23     26.75 o 
  -2  -5   2        4.92        0.84      3.85 o 
  -1  -5   2       31.03       32.51      5.76 o 
   0  -5   2      202.44      182.46      9.86 o 
   1  -5   2     1428.63     1322.12     27.67 o 
   2  -5   2     2032.01     2282.63     38.20 o 
   3  -5   2      448.41      472.78     17.82 o 
   4  -5   2      838.68      823.16     24.81 o 
   5  -5   2      378.84      377.30     18.52 o 
   6  -5   2      939.27      953.01     30.53 o 
   7  -5   2       15.18        5.29     10.84 o 
   8  -5   2       39.25       39.19     17.86 o 
  -8  -4   2        5.19       -3.83     13.85 o 
  -7  -4   2        2.47        5.83     12.85 o 
  -6  -4   2       32.46       39.00     17.50 o 
  -5  -4   2      167.83      178.43     26.43 o 
  -4  -4   2       21.25       17.80      5.79 o 
  -3  -4   2      551.63      593.67     33.12 o 
  -2  -4   2       15.27       13.60      6.29 o 
  -1  -4   2      352.18      342.66     16.36 o 
   0  -4   2      631.14      596.24     14.98 o 
   1  -4   2     3274.46     3307.95     48.48 o 
   2  -4   2       32.43       38.03      5.90 o 
   3  -4   2       36.86       40.25      8.79 o 
   4  -4   2      745.47      819.74     16.29 o 
   5  -4   2      237.61      221.29     14.49 o 
   6  -4   2      888.41      893.48     28.39 o 
   7  -4   2       39.14       15.76     11.48 o 
   8  -4   2        1.85       14.76     12.85 o 
   9  -4   2        2.27       -8.11     11.94 o 
  -8  -3   2      111.28      127.30     28.52 o 
  -7  -3   2        6.55        0.46     11.76 o 
  -6  -3   2      388.88      432.40     38.09 o 
  -5  -3   2       16.94       14.12     11.39 o 
  -4  -3   2      944.53      961.15     21.83 o 
  -3  -3   2     2557.62     2543.65     36.91 o 
  -2  -3   2       66.43       59.39      9.80 o 
  -1  -3   2    27156.85    26274.30    174.48 o 
   0  -3   2       60.81       55.41      7.02 o 
   1  -3   2       30.24       54.62      5.35 o 
   2  -3   2     7308.49     7103.95     65.77 o 
   3  -3   2      538.02      575.67     17.18 o 
   4  -3   2     1064.90     1173.48     24.07 o 
   5  -3   2      179.41      217.49     10.65 o 
   6  -3   2        0.24       -8.17      8.25 o 
   7  -3   2       16.34       11.85     12.30 o 
   8  -3   2       16.44       15.86     13.49 o 
   9  -3   2       15.57        8.38     13.94 o 
  -8  -2   2       15.56       10.93     14.67 o 
  -7  -2   2      196.53      217.80     30.62 o 
  -6  -2   2       19.13       15.58     12.58 o 
  -5  -2   2      738.50      736.77     40.37 o 
  -4  -2   2      402.38      411.30     12.46 o 
  -3  -2   2      363.38      388.15     11.22 o 
  -2  -2   2      148.35      163.47     11.98 o 
  -1  -2   2      290.58      275.54      8.37 o 
   0  -2   2     1828.06     1686.49     29.25 o 
   1  -2   2     1168.50     1039.64     23.15 o 
   2  -2   2      869.92      955.62     22.33 o 
   3  -2   2       15.65       24.76      3.63 o 
   4  -2   2      362.94      361.61     13.11 o 
   5  -2   2       40.54       25.52      5.18 o 
   6  -2   2        3.50        6.59      9.80 o 
   7  -2   2      166.31      179.16     18.04 o 
   8  -2   2       11.58        7.84     13.85 o 
   9  -2   2       24.27       21.69     15.13 o 
  -8  -1   2        5.56       -7.11      9.93 o 
  -7  -1   2       20.85       -4.01      9.48 o 
  -6  -1   2       29.94       14.58     10.48 o 
  -5  -1   2       26.50       31.26     12.39 o 
  -4  -1   2       18.66       36.26      7.15 o 
  -3  -1   2     2636.11     2663.98     31.81 o 
  -2  -1   2     6631.45     6618.47     73.86 o 
  -1  -1   2      703.98      704.60     12.58 o 
   0  -1   2     4866.32     4742.61     51.03 o 
   1  -1   2      830.19      869.26     18.68 o 
   2  -1   2     2520.32     2538.67     39.64 o 
   3  -1   2     1610.81     1667.12     25.26 o 
   4  -1   2      692.45      679.91     17.77 o 
   5  -1   2      107.05      102.75     11.07 o 
   6  -1   2       51.45       49.66     14.31 o 
   7  -1   2        7.52       -0.73      9.48 o 
   8  -1   2       71.83       67.21     13.95 o 
   9  -1   2        0.01       13.40     13.12 o 
  -9   0   2        0.14       -0.82      9.89 o 
  -8   0   2       26.14        7.84     13.67 o 
  -7   0   2       41.45       23.97     12.58 o 
  -6   0   2       32.35       56.50     15.76 o 
  -5   0   2        7.49        0.36      6.47 o 
  -4   0   2      689.85      741.02     13.21 o 
  -3   0   2      103.74      106.57      5.17 o 
  -2   0   2     2795.75     2897.46     50.21 o 
   0   0   2     1125.45     1159.84     17.41 o 
   1   0   2       29.02       36.00      4.19 o 
   2   0   2    96649.35    91123.12    824.56 o 
   3   0   2      629.84      595.33     15.21 o 
   4   0   2     4516.23     4544.50     51.80 o 
   5   0   2      134.90      145.67      7.86 o 
   6   0   2      782.87      808.66     42.19 o 
   7   0   2       52.46       80.65     19.77 o 
   8   0   2       44.68       18.59     13.12 o 
  -9   1   2       12.73       11.66     15.13 o 
  -8   1   2       13.94       17.10      9.83 o 
  -7   1   2       59.90       68.02     13.24 o 
  -6   1   2      501.18      510.31     32.35 o 
  -5   1   2       25.67        8.66      8.38 o 
  -4   1   2     4694.48     4789.85     45.95 o 
  -3   1   2       14.44       13.36      2.61 o 
  -2   1   2     5428.86     5520.76     39.08 o 
  -1   1   2      899.58      912.32     16.22 o 
   0   1   2        4.43        1.46      2.73 o 
   1   1   2        0.25       -1.55      2.28 o 
   2   1   2    12268.86    12366.19    124.03 o 
   3   1   2       40.94       36.13      5.28 o 
   4   1   2     4314.29     4102.15     50.12 o 
   5   1   2      142.47      124.11      9.96 o 
   6   1   2      224.83      245.50     28.80 o 
   7   1   2       52.70       52.49     17.22 o 
   8   1   2       41.37       30.44     17.50 o 
  -9   2   2        0.07        9.93     14.94 o 
  -8   2   2        0.03        2.73     11.03 o 
  -7   2   2       20.53        9.74      9.04 o 
  -6   2   2       40.00       42.48      9.80 o 
  -5   2   2        1.17       -3.25      4.06 o 
  -4   2   2      188.01      177.73      8.05 o 
  -3   2   2      223.21      232.19      7.49 o 
  -2   2   2     7203.58     7218.89     61.68 o 
  -1   2   2      337.85      367.03     10.04 o 
   0   2   2     9361.24     9054.53     95.05 o 
   1   2   2     1884.72     1795.03     32.99 o 
   2   2   2       33.17       34.08      6.38 o 
   3   2   2     3076.15     3102.06     40.92 o 
   4   2   2     4127.35     4135.72     52.30 o 
   5   2   2      229.36      260.97     26.33 o 
   6   2   2        5.15       -4.92     10.57 o 
   7   2   2       14.43       16.59     13.85 o 
   8   2   2       32.01        9.29     14.12 o 
  -9   3   2        6.69       -3.19     13.76 o 
  -8   3   2       75.54       58.87     20.23 o 
  -7   3   2      112.54      138.60     26.34 o 
  -6   3   2      203.15      225.13     25.06 o 
  -5   3   2      714.40      718.66     16.75 o 
  -4   3   2       83.55       94.24      6.68 o 
  -3   3   2      229.18      194.17      7.39 o 
  -2   3   2     3162.66     3270.20     39.81 o 
  -1   3   2     5102.78     5098.94     50.81 o 
   0   3   2     5133.87     5108.42     68.26 o 
   1   3   2       60.71       50.39      7.56 o 
   2   3   2      118.82      129.08      8.74 o 
   3   3   2       29.77       31.71      6.22 o 
   4   3   2      295.79      267.60     13.87 o 
   5   3   2      519.67      597.47     23.05 o 
   6   3   2        8.66       -1.55     11.39 o 
   7   3   2       14.49       18.95     13.40 o 
   8   3   2      126.94      177.24     32.44 o 
  -9   4   2        0.04       -7.38     13.40 o 
  -8   4   2        0.14       -0.09     12.39 o 
  -7   4   2       32.05       21.23     13.76 o 
  -6   4   2       24.19       16.13     11.94 o 
  -5   4   2       39.44       30.29      5.22 o 
  -4   4   2     2304.85     2259.59     59.90 o 
  -3   4   2     1962.57     1958.14     34.03 o 
  -2   4   2      755.96      790.74     43.97 o 
  -1   4   2     2118.64     2108.80     33.07 o 
   0   4   2      343.42      394.68     18.50 o 
   1   4   2      850.87      806.84     26.88 o 
   2   4   2       50.12       53.52      8.11 o 
   3   4   2     1242.03     1261.62     50.58 o 
   4   4   2        2.36        3.08      4.63 o 
   5   4   2        7.64        4.56     10.30 o 
   6   4   2      166.26      143.62     27.61 o 
   7   4   2        5.99       11.85     14.67 o 
   8   4   2        0.00       -0.27     13.40 o 
  -8   5   2      128.26       97.78     24.70 o 
  -7   5   2       10.58       13.76     13.12 o 
  -6   5   2       35.42       32.81     13.67 o 
  -5   5   2      225.75      234.18     17.22 o 
  -4   5   2      519.31      501.39     19.26 o 
  -3   5   2      294.04      331.78     15.22 o 
  -2   5   2      175.38      192.15     12.22 o 
  -1   5   2     1791.79     1750.74     33.04 o 
   0   5   2        4.67       -0.64      4.74 o 
   1   5   2        6.78       -6.01      4.01 o 
   2   5   2      198.57      238.91     16.08 o 
   3   5   2      267.64      246.56     14.46 o 
   4   5   2       43.70       47.37      8.74 o 
   5   5   2        3.99       -8.38      8.29 o 
   6   5   2       16.30       39.82     16.59 o 
   7   5   2        3.72       16.68     15.95 o 
  -8   6   2       42.19       47.93     19.32 o 
  -7   6   2       16.00       10.48     13.58 o 
  -6   6   2      878.00      989.15     53.68 o 
  -5   6   2       66.14       56.98     11.94 o 
  -4   6   2      537.55      589.03     22.38 o 
  -3   6   2      295.20      259.88     32.17 o 
  -2   6   2      303.42      313.98     15.67 o 
  -1   6   2       69.79       52.22     11.12 o 
   0   6   2        5.27        9.38      4.61 o 
   1   6   2      608.29      594.63     20.03 o 
   2   6   2     1699.34     1666.19     41.69 o 
   3   6   2      253.79      242.68     15.74 o 
   4   6   2        0.42        3.11      8.57 o 
   5   6   2      111.21      134.59     24.42 o 
   6   6   2       10.43       12.85     13.58 o 
   7   6   2       11.88       -2.28     13.30 o 
  -8   7   2       71.69       53.77     22.05 o 
  -7   7   2      308.15      358.50     40.46 o 
  -6   7   2       29.56        4.10     10.11 o 
  -5   7   2      305.64      271.99     18.09 o 
  -4   7   2      202.28      204.81     15.63 o 
  -3   7   2      122.28      107.67     12.10 o 
  -2   7   2      363.92      380.44     20.28 o 
  -1   7   2       17.76       22.37      5.32 o 
   0   7   2      647.43      615.06     26.83 o 
   1   7   2      795.58      804.72     40.96 o 
   2   7   2      279.73      294.93     18.50 o 
   3   7   2      464.64      465.12     32.94 o 
   4   7   2       96.45       76.91     12.02 o 
   5   7   2       69.05       49.94     18.50 o 
   6   7   2        0.49        0.18     13.30 o 
  -8   8   2       30.89       28.89     18.13 o 
  -7   8   2      187.66      172.32     30.53 o 
  -6   8   2       91.79       79.07     22.73 o 
  -5   8   2       15.33       15.22      7.57 o 
  -4   8   2      539.22      538.61     24.17 o 
  -3   8   2        6.30       12.16      7.40 o 
  -2   8   2      250.19      238.69     25.33 o 
  -1   8   2       86.01       68.71     14.03 o 
   0   8   2      116.11      123.25     11.77 o 
   1   8   2      116.07      138.16     32.90 o 
   2   8   2      409.47      427.02     21.12 o 
   3   8   2        0.71        9.07      6.64 o 
   4   8   2        0.48        5.06      9.43 o 
   5   8   2        2.23        7.84     13.30 o 
   6   8   2        1.16        2.28     14.67 o 
  -7   9   2       17.61       10.11     15.86 o 
  -6   9   2        0.03        6.88      7.75 o 
  -5   9   2        3.81        1.75      7.28 o 
  -4   9   2        2.08        4.46     10.25 o 
  -3   9   2       80.42      102.08     20.14 o 
  -2   9   2        8.27       22.87     10.39 o 
  -1   9   2        8.89        4.65      7.75 o 
   0   9   2        0.46       10.48      9.11 o 
   1   9   2        0.35        0.07      5.71 o 
   2   9   2       16.85       11.52      7.85 o 
   3   9   2       11.55        8.36      7.85 o 
   4   9   2       74.09       83.42     13.81 o 
   5   9   2       20.46        5.47     13.67 o 
  -6  10   2        8.56        9.59     10.71 o 
  -5  10   2       79.72       63.29     13.72 o 
  -4  10   2      252.26      232.03     42.96 o 
  -3  10   2       93.14      108.26     20.05 o 
  -2  10   2      141.22      185.44     24.51 o 
  -1  10   2       41.37       51.76     14.22 o 
   0  10   2       55.53       35.90     12.76 o 
   1  10   2       45.42       63.42     16.13 o 
   2  10   2      314.90      350.30     22.77 o 
   3  10   2       28.29       21.09      9.25 o 
   4  10   2       22.22       -0.64     13.03 o 
  -6  11   2        0.85        5.19     10.28 o 
  -5  11   2        6.47       -0.14      8.50 o 
  -4  11   2        6.38        4.35      9.74 o 
  -3  11   2       83.01       57.68     16.95 o 
  -2  11   2       26.86       16.49     11.85 o 
  -1  11   2      152.67      142.34     24.15 o 
   0  11   2       53.91       31.89     15.22 o 
   1  11   2        0.84        2.92     11.57 o 
   2  11   2       35.42       18.41     12.67 o 
   3  11   2      100.06       99.43     20.41 o 
  -4  12   2        0.18       -6.83     11.03 o 
  -3  12   2        0.00      -13.81      9.20 o 
  -2  12   2       16.06       15.76     11.48 o 
  -1  12   2       25.80       39.09     16.86 o 
   0  12   2        6.22        2.00     12.21 o 
   1  12   2       26.46       32.53     14.94 o 
   1 -13   3       38.48       40.10     19.05 o 
   2 -13   3       34.54       58.50     19.87 o 
  -2 -12   3       62.25       88.03     21.32 o 
  -1 -12   3        0.62       -2.10     10.93 o 
   0 -12   3      216.46      288.23     32.44 o 
   1 -12   3       18.51        6.74     11.03 o 
   2 -12   3      315.97      293.43     33.45 o 
   3 -12   3       23.33       22.33     12.85 o 
   4 -12   3       34.53       40.37     16.95 o 
   5 -12   3       14.09        5.84     13.44 o 
  -3 -11   3        4.59        0.09     13.03 o 
  -2 -11   3        8.77       -3.74      9.66 o 
  -1 -11   3       16.61       -3.46      8.75 o 
   0 -11   3       22.85       23.24     14.12 o 
   1 -11   3       10.08       -8.38      9.29 o 
   2 -11   3      167.51      221.72     28.52 o 
   3 -11   3       16.37        3.83     10.11 o 
   4 -11   3       13.43        5.81     10.08 o 
   5 -11   3        0.55       -7.81      7.92 o 
   6 -11   3        7.23        5.33     10.18 o 
  -4 -10   3        0.02       -8.38     10.93 o 
  -3 -10   3        0.05       -1.75      7.28 o 
  -2 -10   3        3.40        5.94      7.34 o 
  -1 -10   3       43.94       41.01     13.30 o 
   0 -10   3        2.63        7.75      9.11 o 
   1 -10   3       42.14       24.06     11.94 o 
   2 -10   3       51.67       72.26     17.31 o 
   3 -10   3      779.32      839.37     44.38 o 
   4 -10   3        5.69       10.52     10.30 o 
   5 -10   3       10.48        1.54      8.82 o 
   6 -10   3        3.88       -7.81      7.55 o 
  -5  -9   3       31.19       18.59     15.40 o 
  -4  -9   3       25.75       10.84     12.39 o 
  -3  -9   3      341.37      355.40     33.58 o 
  -2  -9   3       13.99       -5.01      6.02 o 
  -1  -9   3      183.79      179.11     17.95 o 
   0  -9   3      538.77      556.52     32.81 o 
   1  -9   3       90.33       77.73     16.40 o 
   2  -9   3       63.14       94.95     17.68 o 
   3  -9   3        0.25       -2.73      9.02 o 
   4  -9   3       80.42       51.57     11.36 o 
   5  -9   3       16.87        1.90      7.35 o 
   6  -9   3        5.39        1.06      8.38 o 
   7  -9   3       11.94        5.92     13.67 o 
  -6  -8   3       14.21       50.48     20.32 o 
  -5  -8   3       11.61       -1.00     10.57 o 
  -4  -8   3       22.45       15.13     13.30 o 
  -3  -8   3       49.47       26.80     11.48 o 
  -2  -8   3       56.44       60.81     10.08 o 
  -1  -8   3       35.79       44.99     12.89 o 
   0  -8   3      671.12      638.83     22.09 o 
   1  -8   3       35.92       12.03      7.84 o 
   2  -8   3        9.48       16.31      9.11 o 
   3  -8   3     1657.49     1573.16     39.83 o 
   4  -8   3      130.95      101.34     13.31 o 
   5  -8   3      276.66      311.13     20.64 o 
   6  -8   3       28.77       33.29     10.15 o 
   7  -8   3        5.98      -10.66      9.75 o 
   8  -8   3        3.97       25.97     17.59 o 
  -6  -7   3        0.65      -16.13     10.75 o 
  -5  -7   3       44.82       31.99     15.49 o 
  -4  -7   3      251.45      212.78     28.98 o 
  -3  -7   3       32.59       31.36      7.86 o 
  -2  -7   3      691.58      675.23     29.07 o 
  -1  -7   3      199.13      173.48     20.23 o 
   0  -7   3      859.71      791.87     22.81 o 
   1  -7   3      166.32      167.11     10.50 o 
   2  -7   3      324.18      286.63     16.58 o 
   3  -7   3      200.77      188.92     22.10 o 
   4  -7   3      458.77      449.12     20.80 o 
   5  -7   3      858.17      846.71     29.99 o 
   6  -7   3      203.80      220.92     18.15 o 
   7  -7   3        0.75        7.93     12.12 o 
   8  -7   3        4.14       12.58     15.04 o 
  -7  -6   3        4.50       -3.46     13.85 o 
  -6  -6   3       55.67       45.75     17.68 o 
  -5  -6   3        5.62       -7.93      8.57 o 
  -4  -6   3       88.81       99.14     20.32 o 
  -3  -6   3     1285.45     1263.62     30.98 o 
  -2  -6   3      261.05      264.07     14.45 o 
  -1  -6   3      717.48      758.87     21.98 o 
   0  -6   3      132.66      132.87     10.06 o 
   1  -6   3      245.77      232.60     11.03 o 
   2  -6   3     1201.93     1271.85     30.36 o 
   3  -6   3       11.66       11.53      5.28 o 
   4  -6   3       10.31        5.72      6.97 o 
   5  -6   3       58.07       52.54      9.31 o 
   6  -6   3       24.43       21.36     13.71 o 
   7  -6   3       26.02       35.27     15.13 o 
   8  -6   3       48.14       48.84     20.23 o 
  -7  -5   3        0.71       11.30     16.77 o 
  -6  -5   3      262.13      287.05     35.54 o 
  -5  -5   3        9.31        9.84     10.57 o 
  -4  -5   3      273.37      283.22     28.80 o 
  -3  -5   3      256.64      238.64     17.95 o 
  -2  -5   3        0.98       -4.21      5.01 o 
  -1  -5   3      268.41      240.06     12.90 o 
   0  -5   3       99.35      103.25      8.24 o 
   1  -5   3      155.43      154.56     23.65 o 
   2  -5   3     1011.36     1022.92     35.95 o 
   3  -5   3      751.62      821.28     23.46 o 
   4  -5   3      967.02     1003.62     27.77 o 
   5  -5   3      360.08      347.16     18.13 o 
   6  -5   3        0.29        7.45      6.89 o 
   7  -5   3       11.14        8.20     11.21 o 
   8  -5   3       25.54        5.01     12.48 o 
  -8  -4   3        2.59        7.56     14.76 o 
  -7  -4   3       35.68       11.30     13.58 o 
  -6  -4   3       70.71      119.37     24.61 o 
  -5  -4   3       18.65       40.01     15.67 o 
  -4  -4   3        0.11        2.55      3.79 o 
  -3  -4   3      570.88      532.12     26.93 o 
  -2  -4   3       85.25       88.57      7.73 o 
  -1  -4   3      729.77      686.17     19.78 o 
   0  -4   3      191.61      184.33      8.76 o 
   1  -4   3     3563.23     3606.15     44.32 o 
   2  -4   3      344.63      303.52     12.53 o 
   3  -4   3      340.52      312.49     14.01 o 
   4  -4   3     1231.41     1135.76     27.82 o 
   5  -4   3        3.90        6.72      5.38 o 
   6  -4   3      971.72     1041.69     31.53 o 
   7  -4   3        4.04        4.83     10.11 o 
   8  -4   3       16.45       25.97     14.58 o 
  -8  -3   3       12.74       14.76     15.95 o 
  -7  -3   3       14.70       -1.73     10.75 o 
  -6  -3   3       18.21       22.14     13.40 o 
  -5  -3   3       37.15       50.67     15.04 o 
  -4  -3   3       57.62       50.80      6.19 o 
  -3  -3   3     1269.17     1289.09     23.67 o 
  -2  -3   3      946.07     1009.14     19.89 o 
  -1  -3   3        5.69       -0.65      3.01 o 
   0  -3   3     2158.03     2341.05     58.64 o 
   1  -3   3      500.87      465.84     12.73 o 
   2  -3   3     2623.53     2699.76     72.86 o 
   3  -3   3      100.96       77.86      8.39 o 
   4  -3   3       46.34       39.72      5.19 o 
   5  -3   3      329.73      351.90     13.19 o 
   6  -3   3      515.45      494.01     46.84 o 
   7  -3   3       58.56       46.93     16.49 o 
   8  -3   3      205.74      185.72     30.98 o 
   9  -3   3        5.03        7.20     14.03 o 
  -8  -2   3       22.35       11.48     16.13 o 
  -7  -2   3        0.75       13.03     11.76 o 
  -6  -2   3      575.49      676.89     42.92 o 
  -5  -2   3      445.57      447.52     31.81 o 
  -4  -2   3      368.60      364.42     26.93 o 
  -3  -2   3      114.32      110.44      8.29 o 
  -2  -2   3      747.47      738.23     26.10 o 
  -1  -2   3     5156.35     5191.63     46.49 o 
   0  -2   3        4.25        5.47      3.10 o 
   1  -2   3     3752.81     3555.25     50.94 o 
   2  -2   3       80.58       61.18      5.61 o 
   3  -2   3      514.13      521.32     12.38 o 
   4  -2   3     1660.52     1582.50     24.91 o 
   5  -2   3      931.34      932.45     22.12 o 
   6  -2   3       68.84       57.76     10.61 o 
   7  -2   3       22.47       23.25      9.13 o 
   8  -2   3       14.50       13.30     12.58 o 
   9  -2   3        6.57        1.37     13.03 o 
  -8  -1   3      148.76      133.50     26.34 o 
  -7  -1   3        9.31        7.84     11.03 o 
  -6  -1   3        3.26        5.38      9.75 o 
  -5  -1   3      515.10      546.49     33.35 o 
  -4  -1   3      873.09      829.99     36.27 o 
  -3  -1   3      576.41      612.01     27.61 o 
  -2  -1   3       89.40       96.28      3.86 o 
  -1  -1   3     4648.39     4695.00     39.36 o 
   0  -1   3     4751.52     4978.65     55.86 o 
   1  -1   3       35.93       27.98      4.83 o 
   2  -1   3      873.92      898.34     23.51 o 
   3  -1   3       32.39       29.07      6.38 o 
   4  -1   3      198.60      210.86     26.98 o 
   5  -1   3        1.69        2.29      4.03 o 
   6  -1   3       19.88       32.17     12.03 o 
   7  -1   3       51.08       50.21     15.67 o 
   8  -1   3        2.41       -3.96      8.57 o 
   9  -1   3        1.19       -0.36     12.85 o 
  -9   0   3       12.46       28.02     13.03 o 
  -8   0   3       76.63       93.13     21.87 o 
  -7   0   3        1.16       20.50     10.93 o 
  -6   0   3        1.23       -7.29      7.38 o 
  -5   0   3       19.15       13.94      9.11 o 
  -4   0   3      862.37      883.48     36.09 o 
  -3   0   3     1622.85     1717.11     44.02 o 
  -1   0   3       53.56       41.89      2.23 o 
   0   0   3       30.13       33.99      4.56 o 
   1   0   3     2377.07     2264.82     34.72 o 
   2   0   3      602.13      603.26     19.05 o 
   3   0   3     3324.69     3443.25     54.59 o 
   4   0   3        9.24       12.02      5.27 o 
   5   0   3      230.67      235.47     11.01 o 
   6   0   3      146.90      181.16     24.33 o 
   7   0   3       31.53       47.66     15.95 o 
   8   0   3       81.40       71.54     20.87 o 
  -9   1   3       36.30       46.11     21.51 o 
  -8   1   3      111.63       83.98     16.00 o 
  -7   1   3        4.00        1.65      7.16 o 
  -6   1   3      325.77      297.71     26.25 o 
  -5   1   3      198.86      210.60     20.60 o 
  -4   1   3       16.20       13.26      3.34 o 
  -3   1   3      614.22      603.53     10.40 o 
  -2   1   3        0.24       -0.30      2.44 o 
  -1   1   3     4941.09     4925.42     54.13 o 
   0   1   3     1859.98     1854.18     29.80 o 
   1   1   3       63.58       74.37      4.89 o 
   2   1   3     9065.28     8929.86     99.33 o 
   3   1   3      109.83      115.38      8.42 o 
   4   1   3     5664.20     5713.34     49.40 o 
   5   1   3      924.50      981.05     25.61 o 
   6   1   3      380.75      364.97     32.72 o 
   7   1   3        3.12       20.32     14.03 o 
   8   1   3        0.03       -4.56     12.94 o 
  -9   2   3       23.76       25.33     17.77 o 
  -8   2   3        3.77        2.64     13.03 o 
  -7   2   3      138.58      179.11     21.23 o 
  -6   2   3      118.51      110.92     13.42 o 
  -5   2   3        5.76        2.66      4.89 o 
  -4   2   3      863.50      836.55     20.90 o 
  -3   2   3      137.81      139.69      6.13 o 
  -2   2   3      128.48      141.68      5.70 o 
  -1   2   3     5361.41     5631.95     50.19 o 
   0   2   3     8324.09     8417.61     92.41 o 
   1   2   3      227.76      224.54     12.21 o 
   2   2   3     1301.38     1380.29     32.17 o 
   3   2   3     2824.39     2848.06     43.11 o 
   4   2   3       19.04       13.59      5.46 o 
   5   2   3        0.71        4.69      5.36 o 
   6   2   3       38.71       48.57     16.68 o 
   7   2   3        1.74        8.29     13.03 o 
   8   2   3      260.29      215.88     35.36 o 
  -9   3   3        2.61      -10.84     12.94 o 
  -8   3   3       11.76       27.61     16.68 o 
  -7   3   3       68.15       91.21     22.15 o 
  -6   3   3        0.01       -0.06      7.88 o 
  -5   3   3       78.83       81.64      7.09 o 
  -4   3   3      185.96      166.33      7.88 o 
  -3   3   3       45.69       37.54      4.23 o 
  -2   3   3     1240.02     1177.34     18.39 o 
  -1   3   3       58.89       56.50      7.06 o 
   1   3   3      413.12      420.19     18.23 o 
   2   3   3      722.18      704.42     24.70 o 
   3   3   3     4135.75     4121.31     52.71 o 
   4   3   3        0.01       -1.20      3.90 o 
   5   3   3      573.37      539.77     33.08 o 
   6   3   3      607.53      574.93     40.92 o 
   7   3   3       32.87       23.24     15.13 o 
   8   3   3        1.07      -14.03     13.94 o 
  -9   4   3      156.73      182.35     36.36 o 
  -8   4   3       19.03        4.65     13.85 o 
  -7   4   3        8.77        2.46     11.03 o 
  -6   4   3      766.49      794.81     47.57 o 
  -5   4   3       94.36       97.73      7.70 o 
  -4   4   3     1012.07     1067.58     19.39 o 
  -3   4   3       75.88       94.22      5.98 o 
  -2   4   3      799.96      822.59     17.37 o 
  -1   4   3       11.91       15.38      4.97 o 
   0   4   3      361.94      329.33     17.41 o 
   1   4   3      558.50      587.23     23.60 o 
   2   4   3     2170.94     1992.97     46.20 o 
   3   4   3       10.82       10.50      5.34 o 
   4   4   3      284.87      278.04     28.43 o 
   5   4   3        2.71        0.89      7.34 o 
   6   4   3       16.37       13.76     13.94 o 
   7   4   3       34.99       72.90     22.05 o 
  -8   5   3        0.02       20.69     14.22 o 
  -7   5   3      203.05      175.06     29.34 o 
  -6   5   3      128.12      128.21     23.69 o 
  -5   5   3       65.70       74.16     13.53 o 
  -4   5   3      115.27      103.10     10.27 o 
  -3   5   3      278.39      291.85     18.16 o 
  -2   5   3      279.84      231.65     15.95 o 
  -1   5   3      128.85      198.40     12.62 o 
   0   5   3     5315.76     5138.31     82.47 o 
   1   5   3     2968.87     2937.10     60.06 o 
   2   5   3      216.53      239.72     30.71 o 
   3   5   3      276.58      270.28     21.73 o 
   4   5   3       45.17       33.77      8.01 o 
   5   5   3      112.53      157.10     25.52 o 
   6   5   3        1.05      -13.53      9.02 o 
   7   5   3       47.05       72.72     23.33 o 
  -8   6   3       28.87       18.59     16.22 o 
  -7   6   3      120.31       52.67     19.68 o 
  -6   6   3      108.46      117.10     23.24 o 
  -5   6   3      144.14      125.45     12.77 o 
  -4   6   3       54.90       54.07     16.04 o 
  -3   6   3       21.23       20.24     11.07 o 
  -2   6   3        0.31        3.56      4.62 o 
  -1   6   3      106.06       89.85     13.58 o 
   0   6   3       93.47       79.28     13.12 o 
   1   6   3      528.22      547.37     46.25 o 
   2   6   3        0.04       -2.21      4.32 o 
   3   6   3      123.71      101.72     11.82 o 
   4   6   3      203.61      201.12     15.99 o 
   5   6   3       68.25       83.65     19.68 o 
   6   6   3        0.11       -9.57     10.02 o 
   7   6   3        0.21        9.02     16.86 o 
  -8   7   3       31.67        4.83     14.58 o 
  -7   7   3        7.42        8.02     12.48 o 
  -6   7   3      239.35      239.94     30.89 o 
  -5   7   3      377.75      398.82     36.72 o 
  -4   7   3      279.12      316.96     18.28 o 
  -3   7   3     2840.78     2708.17     50.13 o 
  -2   7   3      149.08      146.21     13.95 o 
  -1   7   3       18.54        6.83      7.11 o 
   0   7   3     1886.48     1889.11     37.03 o 
   1   7   3       32.75       19.23     13.35 o 
   2   7   3      102.55      111.63     12.62 o 
   3   7   3        6.24        6.92      6.42 o 
   4   7   3      171.59      143.76     15.28 o 
   5   7   3       20.21        9.66     13.12 o 
   6   7   3        0.66        0.00     11.57 o 
  -8   8   3        2.42        8.02     14.94 o 
  -7   8   3       43.07       32.81     17.04 o 
  -6   8   3       10.78       10.30     12.39 o 
  -5   8   3       17.17        7.64      7.22 o 
  -4   8   3       13.20        9.10      6.96 o 
  -3   8   3      197.82      179.33     16.27 o 
  -2   8   3      215.17      171.41     20.32 o 
  -1   8   3      487.76      487.07     29.62 o 
   0   8   3       96.56      104.42     19.36 o 
   1   8   3        4.15       -0.34      8.61 o 
   2   8   3       76.39       75.78     11.45 o 
   3   8   3       25.70       23.45      8.04 o 
   4   8   3       69.23       52.54     11.31 o 
   5   8   3        0.82        1.28     11.39 o 
  -7   9   3        3.05      -14.40     11.66 o 
  -6   9   3      283.48      262.90     34.54 o 
  -5   9   3       17.69       17.69      8.77 o 
  -4   9   3        3.45        3.33      6.98 o 
  -3   9   3      238.86      227.12     19.12 o 
  -2   9   3        3.30       10.11      9.39 o 
  -1   9   3      351.61      415.45     29.98 o 
   0   9   3       20.75       26.06     11.21 o 
   1   9   3      296.85      334.54     28.21 o 
   2   9   3        6.12        2.52      6.93 o 
   3   9   3       42.90       58.34     11.64 o 
   4   9   3       14.80       30.44      9.70 o 
   5   9   3        6.15       -1.18     12.12 o 
  -6  10   3      108.36       92.14     18.95 o 
  -5  10   3        5.69       -6.67      8.04 o 
  -4  10   3      172.89      166.32     18.96 o 
  -3  10   3      539.69      630.60     38.55 o 
  -2  10   3       37.16       68.44     15.95 o 
  -1  10   3      357.42      339.18     31.17 o 
   0  10   3       27.59       28.07     12.67 o 
   1  10   3      106.33       69.35     17.41 o 
   2  10   3       15.43       18.31     16.90 o 
   3  10   3        2.52        3.21      8.51 o 
   4  10   3        1.84       -1.77     13.49 o 
  -6  11   3        0.12        3.79      9.57 o 
  -5  11   3        4.15        2.15      9.95 o 
  -4  11   3        8.01       -6.29      9.34 o 
  -3  11   3        1.86       11.76     11.12 o 
  -2  11   3        1.23        2.92      9.48 o 
  -1  11   3       53.12       48.39     16.22 o 
   0  11   3      129.06      130.22     23.33 o 
   1  11   3       31.35       37.36     14.49 o 
   2  11   3        3.31       11.48     12.94 o 
   3  11   3        0.09        0.50      8.80 o 
  -4  12   3        6.02       21.32     14.94 o 
  -3  12   3        0.85       15.76     12.48 o 
  -2  12   3      163.04      226.82     30.35 o 
  -1  12   3        0.78       11.94     12.39 o 
   0  12   3       48.69       61.05     17.86 o 
   1  12   3        0.01       -8.48     11.03 o 
   1 -13   4      133.03      159.38     27.43 o 
   2 -13   4        0.07       16.86     14.31 o 
  -2 -12   4        4.35       11.03     12.48 o 
  -1 -12   4       26.63       40.28     15.49 o 
   0 -12   4       12.03       13.21     13.12 o 
   1 -12   4       23.28       20.05     14.85 o 
   2 -12   4      124.39      105.16     22.51 o 
   3 -12   4       57.01       53.13     17.31 o 
   4 -12   4       13.98        5.38     11.85 o 
  -3 -11   4       31.00       42.65     18.41 o 
  -2 -11   4       32.32       29.98     14.58 o 
  -1 -11   4        0.02        2.92      9.57 o 
   0 -11   4        0.89        9.39     10.57 o 
   1 -11   4       64.43       81.38     19.50 o 
   2 -11   4       19.82        5.83     11.66 o 
   3 -11   4       25.25       21.51     13.49 o 
   4 -11   4        8.47       14.12     10.95 o 
   5 -11   4        0.03       -1.57     10.57 o 
   6 -11   4        5.72       24.35     11.56 o 
  -4 -10   4        8.90        6.01     13.40 o 
  -3 -10   4       52.37       56.42     12.05 o 
  -2 -10   4       20.60       22.97      8.80 o 
  -1 -10   4       97.90      121.74     20.14 o 
   0 -10   4        1.91        8.84      8.84 o 
   1 -10   4      178.02      198.57     25.15 o 
   2 -10   4      428.93      465.11     33.63 o 
   3 -10   4      116.34       84.57     18.32 o 
   4 -10   4       89.05      128.22     19.73 o 
   5 -10   4       14.44       16.48      9.63 o 
   6 -10   4        1.05       -3.92      9.31 o 
  -5  -9   4      125.88      100.42     24.88 o 
  -4  -9   4        0.95        9.02     12.12 o 
  -3  -9   4      101.93      115.33     25.79 o 
  -2  -9   4      150.08      136.12     14.81 o 
  -1  -9   4       37.41       28.20      8.42 o 
   0  -9   4      523.57      499.29     31.81 o 
   1  -9   4       38.85       40.10     12.30 o 
   2  -9   4      447.78      512.23     33.35 o 
   3  -9   4       73.34       97.72     14.73 o 
   4  -9   4      107.51       96.66     14.14 o 
   5  -9   4        1.90       -9.61      6.41 o 
   6  -9   4      526.52      479.39     26.95 o 
   7  -9   4       22.13      -13.49     11.76 o 
  -6  -8   4       41.52       40.64     19.87 o 
  -5  -8   4        4.95       16.86     14.49 o 
  -4  -8   4       77.34       65.61     19.50 o 
  -3  -8   4      187.29      201.77     35.40 o 
  -2  -8   4      516.48      507.51     21.89 o 
  -1  -8   4       55.66       66.28     14.08 o 
   0  -8   4     1057.33     1042.56     42.29 o 
   1  -8   4        0.43       -1.37      7.02 o 
   2  -8   4      343.35      321.59     24.70 o 
   3  -8   4      335.91      329.87     20.33 o 
   4  -8   4      737.69      737.04     28.33 o 
   5  -8   4        0.56        6.05      6.99 o 
   6  -8   4        4.18       12.08      7.95 o 
   7  -8   4        0.13        2.55     12.94 o 
  -6  -7   4       14.08        8.11     13.67 o 
  -5  -7   4       11.23       27.16     15.58 o 
  -4  -7   4       39.29       13.58     13.03 o 
  -3  -7   4      455.74      516.81     21.50 o 
  -2  -7   4        2.56        1.20      4.71 o 
  -1  -7   4      103.40      113.19     11.31 o 
   0  -7   4       83.53      103.71      9.90 o 
   1  -7   4       33.22       37.93      6.50 o 
   2  -7   4       67.55       64.24      9.98 o 
   3  -7   4        1.27       -0.14      5.33 o 
   4  -7   4      417.81      423.92     20.60 o 
   5  -7   4      420.10      448.53     22.47 o 
   6  -7   4        2.53        2.69      6.34 o 
   7  -7   4       37.75       43.19     16.77 o 
   8  -7   4        0.13       -2.00     14.12 o 
  -7  -6   4        9.36       16.04     16.68 o 
  -6  -6   4        4.45       20.87     14.03 o 
  -5  -6   4        3.54        8.29     10.66 o 
  -4  -6   4      736.79      725.65     42.74 o 
  -3  -6   4      112.50      100.28     10.97 o 
  -2  -6   4      368.56      359.56     20.19 o 
  -1  -6   4      985.17      966.83     25.03 o 
   0  -6   4     1065.64     1126.44     25.60 o 
   1  -6   4     5312.45     5405.21     57.06 o 
   2  -6   4       10.31       20.64      7.38 o 
   3  -6   4      707.05      746.79     24.74 o 
   4  -6   4      341.40      320.96     17.15 o 
   5  -6   4        1.11       -2.14      5.74 o 
   6  -6   4       83.15      102.16     13.66 o 
   7  -6   4        2.40        5.56     11.48 o 
   8  -6   4        0.96       10.02     14.67 o 
  -7  -5   4        5.38        6.11     14.94 o 
  -6  -5   4        2.76        7.47     12.48 o 
  -5  -5   4       11.61       -2.10      9.29 o 
  -4  -5   4      338.74      307.01     29.62 o 
  -3  -5   4      108.31      113.74     10.23 o 
  -2  -5   4      156.17      151.19     10.89 o 
  -1  -5   4      617.67      642.33     19.00 o 
   0  -5   4     1403.17     1571.33     35.04 o 
   1  -5   4     2197.78     2246.93     30.88 o 
   2  -5   4      101.72      116.57     12.99 o 
   3  -5   4     1317.96     1364.52     43.11 o 
   4  -5   4       70.16       79.56      9.85 o 
   5  -5   4       21.70       24.54      7.37 o 
   6  -5   4       89.98      117.96     13.66 o 
   7  -5   4        4.95        4.47     10.39 o 
   8  -5   4      171.98      224.91     34.17 o 
  -8  -4   4        1.78        9.20     16.31 o 
  -7  -4   4        0.40       -2.46     11.48 o 
  -6  -4   4       22.24       14.49     13.12 o 
  -5  -4   4        4.78        3.74     11.12 o 
  -4  -4   4      217.21      175.15     23.06 o 
  -3  -4   4      387.27      384.29     31.71 o 
  -2  -4   4     1605.43     1591.43     32.26 o 
  -1  -4   4       37.75       63.51      6.85 o 
   0  -4   4        5.07       13.21      3.61 o 
   1  -4   4      526.93      538.06     15.79 o 
   2  -4   4      106.01      113.31      8.64 o 
   3  -4   4     1892.48     1963.77     35.35 o 
   4  -4   4      180.72      201.00      9.11 o 
   5  -4   4        1.73        3.55      7.02 o 
   6  -4   4        5.12        5.75      6.50 o 
   7  -4   4        4.22       14.12     10.66 o 
   8  -4   4       22.16       29.16     15.40 o 
  -8  -3   4        0.49        1.28     12.48 o 
  -7  -3   4       10.95       -4.74     11.39 o 
  -6  -3   4      183.27      166.31     26.52 o 
  -5  -3   4       14.70        7.02     10.30 o 
  -4  -3   4      486.81      423.20     29.25 o 
  -3  -3   4      579.43      618.82     21.00 o 
  -2  -3   4     3071.28     2926.82     36.76 o 
  -1  -3   4      847.49      850.39     26.38 o 
   0  -3   4     1094.64     1080.32     19.11 o 
   1  -3   4    10857.72    10766.86     85.99 o 
   2  -3   4     2436.52     2360.93     33.64 o 
   3  -3   4      234.86      233.10     11.75 o 
   4  -3   4       49.55       54.25      6.05 o 
   5  -3   4      646.48      699.27     22.44 o 
   6  -3   4      960.27      959.59     30.03 o 
   7  -3   4        1.77        1.37      8.29 o 
   8  -3   4        4.24       20.41     13.85 o 
  -8  -2   4       26.24        6.56     14.40 o 
  -7  -2   4       60.49       68.35     19.41 o 
  -6  -2   4        8.01        2.00     10.57 o 
  -5  -2   4        0.20       -6.83      7.84 o 
  -4  -2   4       45.28       23.06     10.66 o 
  -3  -2   4     1095.73     1125.16     18.00 o 
  -2  -2   4     1737.40     1794.67     23.77 o 
  -1  -2   4     2623.15     2665.03     31.08 o 
   0  -2   4     1754.44     1812.32     29.48 o 
   1  -2   4      933.64     1004.37     25.52 o 
   2  -2   4     1399.16     1404.31     23.65 o 
   3  -2   4      148.98      174.51      9.78 o 
   4  -2   4      143.13      145.01      8.60 o 
   5  -2   4      243.61      241.57     17.03 o 
   6  -2   4        3.26       -1.02      4.66 o 
   7  -2   4        5.33        7.63     12.44 o 
   8  -2   4        1.97       17.68     13.40 o 
   9  -2   4       26.28       12.94     14.94 o 
  -8  -1   4        0.11      -10.57     12.30 o 
  -7  -1   4       55.91       55.41     17.13 o 
  -6  -1   4       13.83       12.76     11.21 o 
  -5  -1   4        7.23      -10.48      7.56 o 
  -4  -1   4       25.98       25.24     10.66 o 
  -3  -1   4     1851.07     1869.67     49.48 o 
  -2  -1   4     3824.28     3847.41     39.55 o 
  -1  -1   4     3865.45     3886.03     35.81 o 
   0  -1   4      197.66      192.63      6.76 o 
   1  -1   4      807.31      818.10     34.72 o 
   2  -1   4       93.92      108.71      9.66 o 
   3  -1   4      856.97      843.57     26.61 o 
   4  -1   4       79.31       93.19      8.56 o 
   5  -1   4      705.41      753.52     22.31 o 
   6  -1   4      187.31      231.19     24.79 o 
   7  -1   4      237.04      244.41     28.16 o 
   8  -1   4        1.46       -5.48      7.02 o 
  -8   0   4        0.52        0.09     12.39 o 
  -7   0   4      127.53      138.06     24.70 o 
  -6   0   4      378.91      316.48     28.71 o 
  -5   0   4       43.12       47.29     13.21 o 
  -4   0   4      547.17      565.17     29.80 o 
  -3   0   4     1380.24     1384.94     39.82 o 
  -2   0   4     3553.46     3553.25     46.66 o 
  -1   0   4        0.51        2.06      1.72 o 
   0   0   4       61.95       77.65      4.54 o 
   2   0   4        1.27        0.46      3.74 o 
   3   0   4       52.60       51.21      8.57 o 
   4   0   4     2693.04     2788.75    107.58 o 
   5   0   4        0.05        4.57      3.66 o 
   6   0   4      637.94      610.37     37.73 o 
   7   0   4        5.01        1.09     10.84 o 
   8   0   4       97.99       62.33     19.05 o 
  -9   1   4        7.72       19.05     16.31 o 
  -8   1   4       85.09       76.68     14.76 o 
  -7   1   4        9.11        4.27      8.05 o 
  -6   1   4      259.04      234.04     39.59 o 
  -5   1   4     1469.48     1449.37     48.30 o 
  -4   1   4      284.54      306.68      7.83 o 
  -3   1   4       11.46       19.64      4.16 o 
  -2   1   4    12614.63    12641.63     76.61 o 
  -1   1   4     2359.35     2333.01     49.39 o 
   0   1   4    28981.26    27469.07    443.45 o 
   1   1   4     1023.48      967.38     17.32 o 
   2   1   4      318.35      292.50     10.18 o 
   3   1   4      275.76      267.36     10.60 o 
   4   1   4     2009.22     1912.71     26.89 o 
   5   1   4        0.41        6.89      5.11 o 
   6   1   4     1230.93     1295.44     56.50 o 
   7   1   4       22.61       13.12     12.03 o 
   8   1   4        6.40        6.74     14.12 o 
  -9   2   4        1.03       26.15     16.68 o 
  -8   2   4        2.09        9.29     12.39 o 
  -7   2   4       26.26       34.07     10.13 o 
  -6   2   4      227.39      214.69     19.87 o 
  -5   2   4      156.63      157.39     13.69 o 
  -4   2   4      875.22      937.34     16.41 o 
  -3   2   4       26.11       37.91      4.40 o 
  -2   2   4     4402.73     4346.68     35.93 o 
  -1   2   4     1911.97     1969.21     20.83 o 
   0   2   4     6777.58     7030.30     84.66 o 
   1   2   4      514.79      497.19     18.96 o 
   2   2   4       82.85       85.66      9.84 o 
   3   2   4      292.25      290.69     17.13 o 
   4   2   4      240.33      254.38     13.77 o 
   5   2   4      505.38      484.76     19.65 o 
   6   2   4      656.93      671.88     42.65 o 
   7   2   4      255.03      285.68     35.54 o 
   8   2   4       21.69       29.53     16.49 o 
  -9   3   4       37.38       22.96     18.04 o 
  -8   3   4        4.15        5.56     12.94 o 
  -7   3   4      243.21      243.50     33.54 o 
  -6   3   4       18.12       26.75      7.84 o 
  -5   3   4        6.20        5.84      4.94 o 
  -4   3   4      891.41      915.97     17.72 o 
  -3   3   4      301.07      298.22     19.04 o 
  -2   3   4       31.72       52.52      4.47 o 
  -1   3   4      608.16      697.01     12.92 o 
   0   3   4       11.03       13.12      5.01 o 
   1   3   4      323.59      345.19     17.41 o 
   2   3   4     1414.61     1493.57     38.73 o 
   3   3   4     1487.92     1491.74     40.64 o 
   4   3   4        7.13        5.76      4.97 o 
   5   3   4      233.69      266.81     22.28 o 
   6   3   4       11.80       10.93     12.03 o 
   7   3   4       58.94       52.67     19.68 o 
   8   3   4        8.35        4.65     15.58 o 
  -9   4   4        7.95       29.98     18.77 o 
  -8   4   4       57.73       59.96     21.51 o 
  -7   4   4        2.56        3.46     11.66 o 
  -6   4   4        7.93        6.74      9.02 o 
  -5   4   4     1132.48     1128.48     26.72 o 
  -4   4   4      759.14      784.25     16.85 o 
  -3   4   4     1058.41     1037.08     17.99 o 
  -2   4   4      353.04      367.26     10.22 o 
  -1   4   4     7079.00     6898.80     69.31 o 
   0   4   4     1686.74     1742.90     41.74 o 
   1   4   4      970.86      874.92     29.89 o 
   2   4   4      835.88      922.17     32.08 o 
   3   4   4        6.14       11.46      5.04 o 
   4   4   4        3.02        7.54      5.70 o 
   5   4   4      147.47      135.48     15.31 o 
   6   4   4        7.67       11.39     12.03 o 
   7   4   4        1.89       -9.30     10.30 o 
  -8   5   4       49.24       45.29     18.68 o 
  -7   5   4       68.75       83.84     21.05 o 
  -6   5   4      146.54      121.65     23.33 o 
  -5   5   4       23.03       19.78      6.38 o 
  -4   5   4      643.34      645.92     21.65 o 
  -3   5   4      743.93      737.25     20.79 o 
  -2   5   4       23.66       35.97      8.02 o 
  -1   5   4      122.21      132.85     11.08 o 
   0   5   4       27.63       26.52      8.48 o 
   1   5   4       10.75        7.66      6.47 o 
   2   5   4       40.32       20.05      7.93 o 
   3   5   4       43.49       45.24      8.43 o 
   4   5   4       56.62       65.62     10.52 o 
   5   5   4        0.00        3.26      5.96 o 
   6   5   4        2.98       -7.38     10.57 o 
   7   5   4       15.97       -2.19     13.03 o 
  -8   6   4      334.26      341.55     43.38 o 
  -7   6   4       59.62       65.79     20.32 o 
  -6   6   4        0.15        0.55     11.21 o 
  -5   6   4      853.73      847.45     27.72 o 
  -4   6   4      110.33      124.46     12.17 o 
  -3   6   4        0.03       -0.33      7.25 o 
  -2   6   4      551.18      551.09     21.01 o 
  -1   6   4       76.46       54.68     11.30 o 
   0   6   4      867.61      849.67     34.17 o 
   1   6   4        3.31        6.65      6.93 o 
   2   6   4       89.42      101.27     18.73 o 
   3   6   4      876.31      869.26     27.90 o 
   4   6   4      847.72      875.79     29.70 o 
   5   6   4        0.07       -0.36     10.11 o 
   6   6   4       12.86       24.88     14.67 o 
   7   6   4       30.39       39.37     19.87 o 
  -8   7   4        9.03        7.20     15.95 o 
  -7   7   4        7.13      -14.31      9.93 o 
  -6   7   4      413.96      407.89     38.28 o 
  -5   7   4      450.95      449.55     62.38 o 
  -4   7   4      100.49      111.67     16.40 o 
  -3   7   4        6.87        6.99      5.82 o 
  -2   7   4      293.84      245.35     16.64 o 
  -1   7   4       12.37        8.93      7.84 o 
   0   7   4        7.58        9.20      7.38 o 
   1   7   4      247.76      235.96     15.56 o 
   2   7   4        5.68        8.62      5.69 o 
   3   7   4        1.40       -4.77      5.36 o 
   4   7   4       46.35       37.91      9.23 o 
   5   7   4       64.78       72.54     20.23 o 
   6   7   4       10.91       17.31     15.13 o 
  -7   8   4        8.47       -6.11     11.76 o 
  -6   8   4       27.39       11.21     13.12 o 
  -5   8   4       59.97       70.88     12.00 o 
  -4   8   4       37.47       30.80      9.28 o 
  -3   8   4      879.85      805.04     29.08 o 
  -2   8   4       82.14      121.01     18.32 o 
  -1   8   4      524.29      554.24     32.08 o 
   0   8   4       32.51       27.08      7.32 o 
   1   8   4       87.74       84.50     28.34 o 
   2   8   4       28.35       34.66     12.62 o 
   3   8   4       58.23       43.78     10.46 o 
   4   8   4       77.66       79.79     13.46 o 
   5   8   4       11.17       21.69     15.04 o 
  -7   9   4       55.31       72.54     23.15 o 
  -6   9   4        5.63        5.74     13.12 o 
  -5   9   4       43.53       61.85     12.10 o 
  -4   9   4       14.04       12.50      8.20 o 
  -3   9   4        0.43       -0.80      7.84 o 
  -2   9   4      301.26      281.40     26.88 o 
  -1   9   4       40.73       61.78     15.67 o 
   0   9   4      307.27      302.45     17.92 o 
   1   9   4      127.20      112.35     13.87 o 
   2   9   4       49.83       52.02     11.71 o 
   3   9   4        5.81       16.00      8.38 o 
   4   9   4       49.72       58.37     18.68 o 
   5   9   4        0.83       -8.48     12.94 o 
  -6  10   4       24.20       30.35     18.59 o 
  -5  10   4      108.38      112.00     16.70 o 
  -4  10   4       26.40       13.71     19.73 o 
  -3  10   4      377.24      392.40     33.08 o 
  -2  10   4        3.93       -5.83      6.93 o 
  -1  10   4        1.97       -3.46      8.20 o 
   0  10   4      126.71      147.72     23.24 o 
   1  10   4       15.75       33.53     15.58 o 
   2  10   4       18.23       13.83      9.15 o 
   3  10   4        0.34       15.72      9.11 o 
   4  10   4       10.77       10.04      9.76 o 
  -5  11   4      179.14      177.76     21.24 o 
  -4  11   4       44.35       54.01     14.40 o 
  -3  11   4      110.95      182.26     27.16 o 
  -2  11   4      122.03      201.12     27.43 o 
  -1  11   4       18.40       20.23     12.03 o 
   0  11   4       43.70       71.63     19.05 o 
   1  11   4        9.17       12.03     11.76 o 
   2  11   4        0.24        9.02     13.03 o 
   3  11   4        0.41        3.41      9.74 o 
  -4  12   4       13.30       17.04     14.58 o 
  -3  12   4       13.03        2.46     11.12 o 
  -2  12   4        0.57      -11.94      9.84 o 
  -1  12   4       47.85       58.32     17.95 o 
   0  12   4        2.38        8.38     14.22 o 
   1  12   4       22.19       -5.74     10.93 o 
  -2 -12   5        0.63       -0.91     12.39 o 
  -1 -12   5      137.98      170.04     26.98 o 
   0 -12   5       35.43       52.12     17.86 o 
   1 -12   5        0.19      -11.12      8.93 o 
   2 -12   5       44.05       60.87     18.50 o 
   3 -12   5       22.45       30.98     15.04 o 
   4 -12   5      144.92      168.77     29.07 o 
  -3 -11   5       16.84       23.78     14.40 o 
  -2 -11   5        8.00       21.05     12.76 o 
  -1 -11   5      125.43       94.95     19.68 o 
   0 -11   5        0.17       -6.74      8.93 o 
   1 -11   5       17.67        2.92     10.57 o 
   2 -11   5      584.32      631.15     40.28 o 
   3 -11   5        8.33       12.58     11.12 o 
   4 -11   5       43.63       21.50     11.85 o 
   5 -11   5        0.78       -0.86     16.86 o 
   6 -11   5       34.28       36.90     13.25 o 
  -4 -10   5      126.15      141.06     28.07 o 
  -3 -10   5        2.61       15.40     14.49 o 
  -2 -10   5      120.26      124.25     14.81 o 
  -1 -10   5       31.27       37.18     14.03 o 
   0 -10   5      171.45      166.85     23.51 o 
   1 -10   5        2.11        4.28      9.66 o 
   2 -10   5        0.92       -1.28      8.57 o 
   3 -10   5       58.68       63.70     17.04 o 
   4 -10   5        0.12       10.45      8.74 o 
   5 -10   5       35.60       25.57     10.01 o 
   6 -10   5        3.96        3.02      9.66 o 
  -5  -9   5      101.85      135.05     29.34 o 
  -4  -9   5       62.94       55.59     19.59 o 
  -3  -9   5        2.64        1.88      8.38 o 
  -2  -9   5      194.97      201.47     17.28 o 
  -1  -9   5      893.75      908.13     29.41 o 
   0  -9   5      131.54      119.92     19.50 o 
   1  -9   5      242.03      248.51     25.70 o 
   2  -9   5      153.93      134.87     20.78 o 
   3  -9   5       94.25      109.43     15.16 o 
   4  -9   5       55.88       52.05     11.31 o 
   5  -9   5      100.01      133.93     19.87 o 
   6  -9   5        0.17        0.08      7.31 o 
   7  -9   5       33.69       54.83     13.19 o 
  -6  -8   5        3.64       12.03     16.31 o 
  -5  -8   5        0.08        3.65     12.67 o 
  -4  -8   5        6.80        1.55     11.85 o 
  -3  -8   5       54.85       86.06     25.06 o 
  -2  -8   5       77.87       74.06     11.12 o 
  -1  -8   5       48.24       62.78      9.99 o 
   0  -8   5        0.13       -7.56      8.48 o 
   1  -8   5        0.62        8.66      8.48 o 
   2  -8   5        0.25        3.92      6.56 o 
   3  -8   5      119.52      109.10     13.52 o 
   4  -8   5      288.21      287.95     19.60 o 
   5  -8   5       67.29       61.71     11.50 o 
   6  -8   5       40.97       51.94     11.15 o 
   7  -8   5      119.01      134.16     17.79 o 
  -6  -7   5       15.03        8.93     14.85 o 
  -5  -7   5        0.61        1.82     11.76 o 
  -4  -7   5      104.26      109.90     22.51 o 
  -3  -7   5       45.84       49.32     11.25 o 
  -2  -7   5      130.74      133.88     12.65 o 
  -1  -7   5      467.33      480.09     19.21 o 
   0  -7   5        1.43       -4.55      3.99 o 
   1  -7   5       91.14       88.77      8.66 o 
   2  -7   5      484.19      461.11     31.80 o 
   3  -7   5      517.85      513.36     21.85 o 
   4  -7   5      194.40      174.25     20.73 o 
   5  -7   5      119.08      113.49     13.87 o 
   6  -7   5      156.16      153.53     16.21 o 
   7  -7   5      214.31      276.75     33.99 o 
   8  -7   5      146.39      121.56     27.52 o 
  -7  -6   5        3.06       10.02     16.86 o 
  -6  -6   5       15.58       18.04     15.67 o 
  -5  -6   5       31.37       23.69     13.21 o 
  -4  -6   5      469.72      494.27     35.91 o 
  -3  -6   5       11.42       11.88      5.98 o 
  -2  -6   5       34.09       25.11      6.30 o 
  -1  -6   5     1245.78     1177.67     38.91 o 
   0  -6   5     1761.57     1791.81     33.26 o 
   1  -6   5      195.66      230.35     11.43 o 
   2  -6   5     1066.66     1021.97     27.06 o 
   3  -6   5       24.03       21.98      5.93 o 
   4  -6   5        0.29       -3.12      4.00 o 
   5  -6   5       76.68       89.45     12.10 o 
   6  -6   5        1.14        8.42      6.54 o 
   7  -6   5       28.37       25.79     13.49 o 
   8  -6   5       21.78       35.08     16.95 o 
  -7  -5   5       91.16      112.81     27.25 o 
  -6  -5   5        5.35        0.36     14.31 o 
  -5  -5   5       60.54       62.33     17.59 o 
  -4  -5   5     1196.19     1087.03     50.85 o 
  -3  -5   5      162.68      155.35     11.45 o 
  -2  -5   5     2286.92     2234.23     57.28 o 
  -1  -5   5      103.28      129.68     11.16 o 
   0  -5   5     1901.82     1914.46     42.74 o 
   1  -5   5      551.43      564.41     15.23 o 
   2  -5   5      455.00      463.90     17.13 o 
   3  -5   5     1859.94     1826.92     36.02 o 
   4  -5   5     1535.55     1562.31     35.47 o 
   5  -5   5      141.95      141.65     22.87 o 
   6  -5   5       52.27       49.71     11.62 o 
   7  -5   5       28.99       37.54     16.31 o 
   8  -5   5       15.49       26.52     15.22 o 
  -8  -4   5        2.23       -3.28     15.40 o 
  -7  -4   5       38.30       51.03     20.32 o 
  -6  -4   5      112.99      107.44     25.24 o 
  -5  -4   5        7.45        8.02     10.84 o 
  -4  -4   5      194.20      193.83     24.06 o 
  -3  -4   5     1528.19     1555.23     62.24 o 
  -2  -4   5      193.15      215.40     11.35 o 
  -1  -4   5       39.56       32.72      5.45 o 
   0  -4   5      565.30      602.96     16.08 o 
   1  -4   5      101.46       93.65      7.76 o 
   2  -4   5        1.08        4.98      3.25 o 
   3  -4   5      910.11      902.77     23.64 o 
   4  -4   5      238.64      224.83     24.26 o 
   5  -4   5      557.62      591.47     48.11 o 
   6  -4   5      205.70      213.54     25.24 o 
   7  -4   5        0.94        0.46      7.75 o 
   8  -4   5       65.16       76.46     21.32 o 
  -8  -3   5       11.30       -7.75     13.94 o 
  -7  -3   5       15.84       22.05     13.30 o 
  -6  -3   5       24.09       13.12     12.03 o 
  -5  -3   5      698.23      681.09     41.74 o 
  -4  -3   5      144.45      114.00     19.59 o 
  -3  -3   5      740.18      752.35     20.23 o 
  -2  -3   5        4.18        2.08      2.95 o 
  -1  -3   5      303.64      334.92     11.56 o 
   0  -3   5     1231.04     1182.60     28.62 o 
   1  -3   5       51.68       50.94      6.96 o 
   2  -3   5     1458.27     1442.14     25.76 o 
   3  -3   5        6.36       11.72      4.38 o 
   4  -3   5      919.59      921.36     25.37 o 
   5  -3   5        0.16        2.53      3.99 o 
   6  -3   5       68.74       78.93     11.34 o 
   7  -3   5        0.37       15.31     11.76 o 
   8  -3   5        0.86        2.37     10.93 o 
  -8  -2   5        7.80      -12.21     14.67 o 
  -7  -2   5       90.28      108.07     23.15 o 
  -6  -2   5        0.05       -1.37      8.38 o 
  -5  -2   5        5.94        5.56      8.02 o 
  -4  -2   5     1182.89     1162.48     45.66 o 
  -3  -2   5      776.13      758.62     25.33 o 
  -2  -2   5       51.01       57.32     12.48 o 
  -1  -2   5     9290.24     9356.95     74.64 o 
   0  -2   5     3274.58     3358.83     36.01 o 
   1  -2   5     1174.57     1115.09     18.54 o 
   2  -2   5     1369.13     1362.82     23.82 o 
   3  -2   5      468.86      422.74     25.69 o 
   4  -2   5     2497.27     2549.50     41.96 o 
   5  -2   5      118.69      138.13     12.28 o 
   6  -2   5      141.64      134.89     15.08 o 
   7  -2   5       19.79       16.10      8.05 o 
   8  -2   5       24.31        2.64     10.48 o 
  -8  -1   5       18.55       30.62     16.68 o 
  -7  -1   5       13.65        1.91     12.76 o 
  -6  -1   5      263.72      332.80     32.99 o 
  -5  -1   5      357.05      332.71     28.89 o 
  -4  -1   5      195.75      230.28     22.42 o 
  -3  -1   5      576.08      518.97     26.15 o 
  -2  -1   5      921.43      903.24     14.40 o 
  -1  -1   5     3538.11     3487.87     35.32 o 
   0  -1   5     4874.50     4796.20     71.17 o 
   1  -1   5       47.18       59.81      7.11 o 
   2  -1   5       15.72        7.47      4.37 o 
   3  -1   5      546.15      627.14     24.06 o 
   4  -1   5      179.03      179.89     15.22 o 
   5  -1   5       67.80       57.33      8.38 o 
   6  -1   5       49.87       44.05      8.82 o 
   7  -1   5        1.70        1.09     12.03 o 
   8  -1   5       62.48       50.68     21.42 o 
  -8   0   5        2.92        3.19     12.12 o 
  -7   0   5      148.25      169.77     25.70 o 
  -6   0   5        0.02       -0.36      9.75 o 
  -5   0   5      280.90      262.17     24.33 o 
  -4   0   5      425.81      387.29     24.70 o 
  -3   0   5      526.11      501.84     24.51 o 
  -2   0   5      373.56      353.81      8.44 o 
  -1   0   5     3110.30     2922.88     38.55 o 
   0   0   5     2220.35     2052.93     25.18 o 
   1   0   5     5078.95     5187.98     68.35 o 
   2   0   5     3410.44     3206.67     54.22 o 
   3   0   5     1015.16     1086.93     31.99 o 
   4   0   5      255.48      284.86     18.50 o 
   5   0   5     2103.04     2154.14     31.00 o 
   6   0   5      148.07      154.37     22.87 o 
   7   0   5      207.89      209.50     28.62 o 
   8   0   5       14.99       10.66     14.22 o 
  -9   1   5       13.25        9.57     16.77 o 
  -8   1   5       25.38       19.24      9.96 o 
  -7   1   5      563.46      551.19     28.34 o 
  -6   1   5     1024.60     1009.05     34.15 o 
  -5   1   5      158.73      137.81     16.40 o 
  -4   1   5       79.74       87.81     10.20 o 
  -3   1   5      181.28      173.41      7.69 o 
  -2   1   5      511.42      538.88     10.47 o 
  -1   1   5      353.78      377.20      8.38 o 
   0   1   5       57.13       40.29      3.87 o 
   1   1   5     1007.65      939.30     24.97 o 
   2   1   5      614.51      589.42     18.68 o 
   3   1   5      655.08      636.61     34.08 o 
   4   1   5      471.67      502.51     17.45 o 
   5   1   5        0.23       -2.01      5.63 o 
   6   1   5      446.09      441.78     34.45 o 
   7   1   5        2.19       16.31     12.48 o 
   8   1   5        6.79        9.29     13.03 o 
  -9   2   5        1.83       -9.84     12.30 o 
  -8   2   5       26.31       10.48     12.85 o 
  -7   2   5        0.28        3.96      6.59 o 
  -6   2   5      226.02      206.05     24.56 o 
  -5   2   5        9.50       14.22      9.57 o 
  -4   2   5      784.29      805.96     28.59 o 
  -3   2   5      420.72      375.37     10.06 o 
  -2   2   5       93.61      120.25      5.88 o 
  -1   2   5       42.99       36.72      3.73 o 
   0   2   5     9302.58     9540.54    108.45 o 
   1   2   5     3820.43     3851.07     61.51 o 
   2   2   5      190.75      167.58     13.58 o 
   3   2   5        9.55        8.02      5.65 o 
   4   2   5       96.75      113.16     10.86 o 
   5   2   5      258.60      261.72     17.54 o 
   6   2   5      236.23      256.89     30.16 o 
   7   2   5       19.71       30.62     16.22 o 
   8   2   5       87.86       61.05     21.32 o 
  -9   3   5       18.67       12.21     16.59 o 
  -8   3   5       26.31       12.48     14.94 o 
  -7   3   5       12.54       -8.84     10.02 o 
  -6   3   5       17.39       19.23      7.29 o 
  -5   3   5        2.45       -0.14      4.86 o 
  -4   3   5      217.42      215.17      9.17 o 
  -3   3   5        0.98       -3.04      2.53 o 
  -2   3   5     1157.73     1099.50     17.48 o 
  -1   3   5     1163.15     1184.05     17.88 o 
   0   3   5     1934.21     1878.33     41.37 o 
   1   3   5      138.76      120.38     12.58 o 
   2   3   5     3227.35     3188.26     61.42 o 
   3   3   5        2.98       13.21      7.11 o 
   4   3   5      213.46      194.89     22.56 o 
   5   3   5      221.89      232.14     15.98 o 
   6   3   5      171.13      167.67     27.61 o 
   7   3   5      209.67      244.13     34.81 o 
   8   3   5       23.70       -8.93     12.21 o 
  -8   4   5       18.52        9.11     13.76 o 
  -7   4   5      136.27      171.59     29.34 o 
  -6   4   5      239.11      196.11     27.43 o 
  -5   4   5      145.83      169.44     13.57 o 
  -4   4   5       20.70       12.74      3.91 o 
  -3   4   5        0.09       -3.02      2.72 o 
  -2   4   5      592.79      560.72     13.19 o 
  -1   4   5     4886.66     4807.12     56.20 o 
   0   4   5      482.80      472.22     22.15 o 
   1   4   5       56.84       66.34     11.21 o 
   2   4   5      152.17      136.51     14.58 o 
   3   4   5        3.15        8.84      6.65 o 
   4   4   5       54.33       62.66      9.66 o 
   5   4   5       10.18        7.93      6.47 o 
   6   4   5       40.53       49.12     19.14 o 
   7   4   5       72.60       62.60     20.32 o 
  -8   5   5        2.80       16.59     14.49 o 
  -7   5   5        9.40        9.20     11.48 o 
  -6   5   5      117.35      201.12     28.89 o 
  -5   5   5      163.27      181.31     13.31 o 
  -4   5   5       80.44      106.27     14.46 o 
  -3   5   5       19.30       25.26      4.79 o 
  -2   5   5     4809.19     4837.14     65.25 o 
  -1   5   5       30.52       24.04      6.73 o 
   0   5   5       32.13       41.46     10.11 o 
   1   5   5      470.40      437.41     24.42 o 
   2   5   5      744.08      767.66     32.35 o 
   3   5   5       13.40        9.50      5.49 o 
   4   5   5       13.30       19.06      6.94 o 
   5   5   5       35.64       32.86     11.03 o 
   6   5   5        0.72        9.39     12.12 o 
   7   5   5        5.80       13.12     15.67 o 
  -8   6   5       12.21       21.69     16.77 o 
  -7   6   5       70.16      124.11     26.70 o 
  -6   6   5      599.57      589.51     42.56 o 
  -5   6   5      561.70      581.76     22.95 o 
  -4   6   5     1172.48     1194.91     31.81 o 
  -3   6   5     1469.35     1481.27     34.59 o 
  -2   6   5      269.38      323.26     16.84 o 
  -1   6   5      280.66      265.72     21.51 o 
   0   6   5      284.83      247.78     20.69 o 
   1   6   5      135.90      119.56     16.13 o 
   2   6   5       13.94        7.66      7.47 o 
   3   6   5       72.04       57.18     17.59 o 
   4   6   5        0.90       -3.42      5.44 o 
   5   6   5       69.40       67.33     11.93 o 
   6   6   5       24.19       23.33     14.58 o 
  -8   7   5        8.27       -6.56     12.48 o 
  -7   7   5      119.79      112.99     26.98 o 
  -6   7   5      219.81      232.83     31.71 o 
  -5   7   5        7.70       -3.63      5.05 o 
  -4   7   5       18.38        7.47      6.23 o 
  -3   7   5       18.24       25.20     10.53 o 
  -2   7   5       41.81       35.49      8.93 o 
  -1   7   5     1459.20     1472.24     49.30 o 
   0   7   5       37.77       54.13     12.76 o 
   1   7   5      209.37      177.97     20.05 o 
   2   7   5      387.94      393.38     19.75 o 
   3   7   5       18.70       12.34      8.06 o 
   4   7   5       59.66       55.22     18.86 o 
   5   7   5       11.27        8.84     12.39 o 
   6   7   5       87.61       68.62     21.60 o 
  -7   8   5      110.66       83.93     23.69 o 
  -6   8   5        2.54      -12.30     10.39 o 
  -5   8   5        8.20       11.01      6.98 o 
  -4   8   5      537.00      504.68     23.98 o 
  -3   8   5        2.84        9.38      8.66 o 
  -2   8   5        1.32        6.56      7.75 o 
  -1   8   5      773.11      826.52     39.82 o 
   0   8   5       12.19        2.64      8.02 o 
   1   8   5       11.55        6.81      6.22 o 
   2   8   5        0.00        6.04      6.97 o 
   3   8   5       40.65       52.77     10.98 o 
   4   8   5        0.07       -1.99      7.46 o 
   5   8   5       11.70       12.48     12.85 o 
  -7   9   5        0.14       11.12     14.58 o 
  -6   9   5       18.98       27.79     16.68 o 
  -5   9   5       10.84       -2.62      9.84 o 
  -4   9   5      144.54      104.39     14.78 o 
  -3   9   5      183.16      211.55     22.37 o 
  -2   9   5        9.37        5.19      8.66 o 
  -1   9   5       50.24       61.42     16.22 o 
   0   9   5       18.92       16.13      7.32 o 
   1   9   5        6.06       18.20     13.12 o 
   2   9   5        5.25       -6.35      9.57 o 
   3   9   5       24.60       15.24      8.63 o 
   4   9   5       14.00       19.08      9.21 o 
  -6  10   5       23.63       30.71     19.32 o 
  -5  10   5      145.35      138.09     17.99 o 
  -4  10   5      413.84      441.97     27.43 o 
  -3  10   5       38.80       35.45     13.49 o 
  -2  10   5       84.37      105.61     19.87 o 
  -1  10   5      399.20      408.71     33.99 o 
   0  10   5       24.14       19.23     13.94 o 
   1  10   5      231.36      257.58     20.10 o 
   2  10   5        0.75        0.56      7.66 o 
   3  10   5      122.23      132.85     17.62 o 
   4  10   5        3.99       12.93      9.74 o 
  -5  11   5       14.70       31.55     12.00 o 
  -4  11   5        5.91        4.52      9.22 o 
  -3  11   5       17.39       28.16     14.58 o 
  -2  11   5       26.25       35.90     14.40 o 
  -1  11   5        4.31        6.29     11.30 o 
   0  11   5       13.71       -0.73      9.84 o 
   1  11   5       30.26       34.72     15.76 o 
   2  11   5        4.52      -17.63     11.76 o 
  -4  12   5       41.24       71.44     19.77 o 
  -3  12   5       37.74       77.19     20.69 o 
  -2  12   5        0.29       -4.28      9.11 o 
  -1  12   5        0.58       -5.47      9.39 o 
   0  12   5        1.33       -2.00     12.48 o 
   1  12   5        1.32       16.59     15.22 o 
  -1 -12   6      101.31      102.15     21.78 o 
   0 -12   6        0.63       22.69     13.76 o 
   1 -12   6       49.10       46.20     16.40 o 
   2 -12   6       25.15       19.68     14.49 o 
   3 -12   6       84.68       51.76     17.13 o 
   4 -12   6       36.46       26.34     15.13 o 
  -3 -11   6       28.72       39.46     17.41 o 
  -2 -11   6        7.84       -1.28     11.85 o 
  -1 -11   6       35.12       66.34     18.13 o 
   0 -11   6       12.01       27.16     13.12 o 
   1 -11   6        7.53       16.13     11.21 o 
   2 -11   6      231.88      239.12     29.53 o 
   3 -11   6       18.56       22.14     12.85 o 
   4 -11   6       41.76       36.54     15.95 o 
   5 -11   6       61.21       62.51     15.27 o 
  -4 -10   6       19.23       40.28     17.22 o 
  -3 -10   6       23.40       28.98     15.95 o 
  -2 -10   6        6.13        0.70      7.36 o 
  -1 -10   6       25.87       21.69     11.39 o 
   0 -10   6       39.29       55.22     14.58 o 
   1 -10   6       20.61       16.59     11.76 o 
   2 -10   6       16.90       25.24     12.48 o 
   3 -10   6      254.97      210.05     26.79 o 
   4 -10   6        0.36       -1.53      7.89 o 
   5 -10   6       23.81       19.42     10.62 o 
   6 -10   6       45.44       50.46     13.93 o 
  -5  -9   6      327.56      317.30     39.46 o 
  -4  -9   6       49.20       55.95     19.32 o 
  -3  -9   6        1.15       20.05     13.30 o 
  -2  -9   6      489.21      503.20     23.70 o 
  -1  -9   6       32.58       35.18      9.28 o 
   0  -9   6      186.46      225.45     24.42 o 
   1  -9   6        1.19       -3.46      7.11 o 
   2  -9   6       26.57       20.59     11.76 o 
   3  -9   6      192.65      221.88     26.43 o 
   4  -9   6      247.56      250.42     20.38 o 
   5  -9   6        0.01       -0.87      8.05 o 
   6  -9   6       34.83       27.82     10.75 o 
   7  -9   6       51.14       20.09     11.53 o 
  -6  -8   6       86.40       62.97     22.60 o 
  -5  -8   6       17.04       -3.01     11.85 o 
  -4  -8   6      162.79      105.07     22.42 o 
  -3  -8   6        0.01       -3.07      6.15 o 
  -2  -8   6      288.35      293.82     23.69 o 
  -1  -8   6     1224.70     1268.87     37.64 o 
   0  -8   6      257.30      256.08     15.70 o 
   1  -8   6       10.55        8.57      8.20 o 
   2  -8   6     3776.09     3762.76     86.48 o 
   3  -8   6      279.69      248.62     28.34 o 
   4  -8   6      478.72      457.04     37.50 o 
   5  -8   6       90.71       91.85     13.63 o 
   6  -8   6      264.89      317.94     22.68 o 
   7  -8   6       19.21       46.88     12.52 o 
  -6  -7   6       17.27        3.46     10.84 o 
  -5  -7   6      159.70      140.97     26.79 o 
  -4  -7   6       20.79       -2.92     10.02 o 
  -3  -7   6      125.64      122.92     13.02 o 
  -2  -7   6        7.29        1.47      4.64 o 
  -1  -7   6      581.55      549.89     20.77 o 
   0  -7   6       80.36       75.43      9.43 o 
   1  -7   6     1542.09     1540.33     30.05 o 
   2  -7   6      106.90      110.61     26.84 o 
   3  -7   6       51.28       65.24     10.63 o 
   4  -7   6        3.70       11.44      6.25 o 
   5  -7   6       47.88       47.07     10.24 o 
   6  -7   6       67.09      106.02     14.96 o 
   7  -7   6       90.05       92.89     15.14 o 
   8  -7   6       54.15       21.42     17.31 o 
  -7  -6   6       33.80       20.59     17.04 o 
  -6  -6   6        0.95        4.65     11.76 o 
  -5  -6   6       12.95       16.31     12.48 o 
  -4  -6   6      170.06      103.52     20.50 o 
  -3  -6   6      200.07      203.71     14.20 o 
  -2  -6   6        4.54        6.39      5.47 o 
  -1  -6   6       30.63       18.88      8.93 o 
   0  -6   6     1187.68     1220.62     27.27 o 
   1  -6   6       73.85       71.36      7.48 o 
   2  -6   6      413.32      443.17     20.82 o 
   3  -6   6     1417.45     1411.80     33.47 o 
   4  -6   6       11.78        1.55      4.99 o 
   5  -6   6      704.50      737.66     27.27 o 
   6  -6   6        8.97        5.48      8.25 o 
   7  -6   6        2.07        2.19     11.03 o 
   8  -6   6       20.66       48.02     19.77 o 
  -7  -5   6       12.37       43.38     19.32 o 
  -6  -5   6      186.89      192.83     31.35 o 
  -5  -5   6       95.91       91.40     20.87 o 
  -4  -5   6        0.06      -12.30      8.20 o 
  -3  -5   6      563.68      617.81     20.21 o 
  -2  -5   6      734.20      773.37     22.09 o 
  -1  -5   6      796.63      789.02     43.24 o 
   0  -5   6        0.14        2.80      6.24 o 
   1  -5   6      136.23      157.60     17.41 o 
   2  -5   6     2213.68     2258.35     26.24 o 
   3  -5   6     2482.75     2375.03     41.67 o 
   4  -5   6      145.45      166.77     14.22 o 
   5  -5   6       67.35       88.08     11.39 o 
   6  -5   6        1.45        2.55      6.25 o 
   7  -5   6       10.43       -0.36      8.84 o 
   8  -5   6       18.61       21.78     15.22 o 
  -8  -4   6        7.99       45.38     22.42 o 
  -7  -4   6        1.81       -6.01     12.85 o 
  -6  -4   6        6.61       -3.37     12.21 o 
  -5  -4   6        1.81       12.67     10.21 o 
  -4  -4   6      116.96      143.89     21.60 o 
  -3  -4   6      202.64      219.41     11.52 o 
  -2  -4   6     1756.62     1797.97     59.19 o 
  -1  -4   6      985.36      934.56     48.05 o 
   0  -4   6       19.11       29.65      5.35 o 
   1  -4   6        1.34        2.30      2.75 o 
   2  -4   6     2810.06     2766.12     28.97 o 
   3  -4   6      722.01      742.20     21.71 o 
   4  -4   6      299.71      294.29     15.49 o 
   5  -4   6       24.51       24.99      7.68 o 
   6  -4   6      334.48      319.48     31.58 o 
   7  -4   6        5.65        3.74      9.48 o 
   8  -4   6        2.23        2.00     11.57 o 
  -8  -3   6        0.57        6.83     13.94 o 
  -7  -3   6       16.96        6.11     14.12 o 
  -6  -3   6        5.30       18.13     13.76 o 
  -5  -3   6       59.46       96.41     20.05 o 
  -4  -3   6     1606.59     1707.45     58.96 o 
  -3  -3   6       56.77       41.01      5.45 o 
  -2  -3   6      210.86      226.82     19.59 o 
  -1  -3   6       27.90       15.56      5.79 o 
   0  -3   6     3510.12     3473.27     96.14 o 
   1  -3   6      469.21      452.51     11.91 o 
   2  -3   6     1222.22     1295.36     24.52 o 
   3  -3   6      851.85      915.01     24.99 o 
   4  -3   6      318.95      298.15     28.71 o 
   5  -3   6      259.34      259.11     13.86 o 
   6  -3   6      307.66      333.67     31.99 o 
   7  -3   6       58.91       72.26     19.05 o 
   8  -3   6       14.64       19.77     13.67 o 
  -8  -2   6      116.11      149.08     30.62 o 
  -7  -2   6        1.44        0.09     10.84 o 
  -6  -2   6      306.75      344.73     34.45 o 
  -5  -2   6      117.26      111.63     21.14 o 
  -4  -2   6      147.96      159.84     21.05 o 
  -3  -2   6     2091.74     2087.40     35.86 o 
  -2  -2   6      727.68      690.86     15.21 o 
  -1  -2   6      325.82      332.75     11.03 o 
   0  -2   6      789.28      800.02     19.46 o 
   1  -2   6     1738.56     1734.24     25.53 o 
   2  -2   6      846.65      889.21     19.27 o 
   3  -2   6       25.75       14.38      4.60 o 
   4  -2   6      278.19      314.33     17.13 o 
   5  -2   6      316.48      320.47     13.48 o 
   6  -2   6      295.96      316.38     15.49 o 
   7  -2   6       23.75       16.67      8.82 o 
   8  -2   6       20.10       15.67     15.67 o 
  -8  -1   6        2.83       -3.46     11.48 o 
  -7  -1   6       48.47       64.34     18.95 o 
  -6  -1   6        0.00      -12.30      8.20 o 
  -5  -1   6       11.43       10.21      8.75 o 
  -4  -1   6      296.68      319.49     24.24 o 
  -3  -1   6      429.87      357.13     22.42 o 
  -2  -1   6       60.24       52.97      6.79 o 
  -1  -1   6     7123.02     7360.07     61.88 o 
   0  -1   6     8816.02     8355.29     68.07 o 
   1  -1   6     3146.31     3152.67     35.90 o 
   2  -1   6      215.65      202.03     13.85 o 
   3  -1   6      419.77      443.42     21.23 o 
   4  -1   6      210.47      217.98     17.41 o 
   5  -1   6        0.14        2.42      4.75 o 
   6  -1   6      113.35      126.90     31.85 o 
   7  -1   6       23.71       32.44     14.12 o 
   8  -1   6        0.68        9.65      8.60 o 
  -8   0   6        0.53      -10.41      6.94 o 
  -7   0   6        2.21        8.20      9.84 o 
  -6   0   6       24.16        6.83     10.66 o 
  -5   0   6      611.80      614.38     33.99 o 
  -4   0   6      540.27      517.51     28.43 o 
  -3   0   6     1636.13     1514.44     44.02 o 
  -2   0   6      479.65      490.78     11.42 o 
  -1   0   6      680.95      747.85     14.96 o 
   0   0   6    15040.68    14714.24    106.00 o 
   1   0   6       89.13      101.51     10.02 o 
   2   0   6     2770.79     2888.80     53.95 o 
   3   0   6     1705.33     1749.10     43.38 o 
   4   0   6       17.46        9.75      7.56 o 
   5   0   6       25.16       22.60      4.97 o 
   6   0   6        4.62        5.84      4.88 o 
   7   0   6        7.53       -1.00     10.39 o 
   8   0   6        0.01        4.56     13.58 o 
  -8   1   6       67.86       70.13     18.00 o 
  -7   1   6        1.35        4.07      7.29 o 
  -6   1   6       46.81       52.17     10.92 o 
  -5   1   6      519.08      524.91     22.71 o 
  -4   1   6       25.46       18.47      6.07 o 
  -3   1   6     2195.66     2229.82     36.17 o 
  -2   1   6     1231.17     1210.65     17.15 o 
  -1   1   6      815.89      755.79     12.63 o 
   0   1   6     4572.85     4387.75     53.18 o 
   1   1   6      415.39      401.17     12.42 o 
   2   1   6     1784.10     1759.76     28.51 o 
   3   1   6      352.60      355.18     13.79 o 
   4   1   6      788.72      760.06     26.79 o 
   5   1   6      111.94      115.77      9.15 o 
   6   1   6       73.88       77.04     11.03 o 
   7   1   6       27.81       49.85     17.68 o 
   8   1   6      109.09      171.96     31.71 o 
  -8   2   6        4.01        5.47     11.48 o 
  -7   2   6       43.79       50.40     11.43 o 
  -6   2   6       51.28       46.98     10.34 o 
  -5   2   6        0.11       -2.65      4.68 o 
  -4   2   6     4916.62     5012.93     44.80 o 
  -3   2   6      663.29      586.31     13.07 o 
  -2   2   6     1559.37     1680.98     21.81 o 
  -1   2   6      151.46      176.98      6.90 o 
   0   2   6       18.47       19.05      5.92 o 
   1   2   6      403.29      397.87     19.14 o 
   2   2   6     1062.22     1089.67     33.54 o 
   3   2   6       12.88        5.10      6.47 o 
   4   2   6       55.00       46.66     10.21 o 
   5   2   6        4.21       -2.51      6.61 o 
   6   2   6        0.16       -2.46     10.11 o 
   7   2   6        1.79        8.02     12.85 o 
   8   2   6       74.82       62.79     22.05 o 
  -8   3   6        4.63        1.28     13.03 o 
  -7   3   6        0.03      -10.94      8.93 o 
  -6   3   6       62.98       60.57     10.90 o 
  -5   3   6      492.10      480.43     20.86 o 
  -4   3   6       53.62       45.75      5.41 o 
  -3   3   6      128.28      102.52      7.00 o 
  -2   3   6      260.73      314.59      9.79 o 
  -1   3   6     2867.96     2908.64     38.08 o 
   0   3   6      101.52      100.33     11.48 o 
   1   3   6       59.53       63.24     10.57 o 
   2   3   6      649.92      648.19     27.70 o 
   3   3   6     1373.67     1405.08     42.29 o 
   4   3   6       24.43       21.60      8.57 o 
   5   3   6      138.33      161.57     14.47 o 
   6   3   6       24.38       13.30     13.49 o 
   7   3   6       55.13       63.24     19.87 o 
  -8   4   6        6.20       17.77     15.40 o 
  -7   4   6       34.61       32.53     16.40 o 
  -6   4   6      338.70      273.38     31.08 o 
  -5   4   6      169.22      179.16     14.07 o 
  -4   4   6      265.40      238.89     10.20 o 
  -3   4   6      134.17      118.63      8.83 o 
  -2   4   6      369.16      358.33     11.26 o 
  -1   4   6     1903.32     1946.22     34.19 o 
   0   4   6      145.10      166.76     15.49 o 
   1   4   6      366.40      329.79     20.60 o 
   2   4   6        6.60        1.18      5.47 o 
   3   4   6     1210.82     1332.35     43.20 o 
   4   4   6      302.06      278.95     17.03 o 
   5   4   6      168.13      180.92     15.71 o 
   6   4   6       70.22       32.08     15.86 o 
   7   4   6        2.40       -2.19     12.58 o 
  -8   5   6        9.88       17.22     14.40 o 
  -7   5   6       45.78       63.15     19.50 o 
  -6   5   6       87.72      126.94     24.61 o 
  -5   5   6       99.72      153.82     22.87 o 
  -4   5   6       15.50       14.16      5.04 o 
  -3   5   6        0.15        1.05      3.90 o 
  -2   5   6       29.95       23.62      9.30 o 
  -1   5   6      967.32     1073.78     27.27 o 
   0   5   6     1850.81     1745.91     48.12 o 
   1   5   6      117.15       98.41     14.49 o 
   2   5   6       70.95       68.80     13.12 o 
   3   5   6      159.94      172.50     18.96 o 
   4   5   6       20.80       26.62      7.91 o 
   5   5   6        0.33        5.87      6.51 o 
   6   5   6        2.04        7.11     13.21 o 
   7   5   6        0.24        6.83     13.76 o 
  -8   6   6      385.42      438.87     47.30 o 
  -7   6   6      200.26      158.93     28.89 o 
  -6   6   6      264.73      268.91     33.08 o 
  -5   6   6        5.83       11.52      6.12 o 
  -4   6   6       34.84       39.92     13.99 o 
  -3   6   6      873.78      879.71     26.95 o 
  -2   6   6      158.93      178.40     13.98 o 
  -1   6   6      143.07      172.78     17.95 o 
   0   6   6       63.97       60.14     12.58 o 
   1   6   6        2.95        1.64      7.11 o 
   2   6   6      214.70      183.44     19.68 o 
   3   6   6      118.29      127.38     16.63 o 
   4   6   6        0.89        8.85      6.66 o 
   5   6   6       11.76       16.50      8.32 o 
   6   6   6       54.12       82.83     24.70 o 
  -8   7   6        2.11       -1.18     15.13 o 
  -7   7   6        4.16       -8.66     10.48 o 
  -6   7   6      295.34      244.77     31.90 o 
  -5   7   6       69.21       63.91     11.02 o 
  -4   7   6     1534.45     1498.34     50.31 o 
  -3   7   6      322.91      306.43     17.96 o 
  -2   7   6        8.90       21.41      7.70 o 
  -1   7   6     1149.79     1166.22     44.47 o 
   0   7   6      768.40      724.83     35.18 o 
   1   7   6       24.92       21.14      9.75 o 
   2   7   6       35.89       31.80     11.03 o 
   3   7   6       27.27       42.88      9.33 o 
   4   7   6       43.47       49.91     11.20 o 
   5   7   6       34.16       30.74      9.84 o 
   6   7   6        1.13       26.61     13.40 o 
  -7   8   6        9.09        3.10     13.76 o 
  -6   8   6       31.03       20.78     15.95 o 
  -5   8   6       28.60       16.27      7.63 o 
  -4   8   6      325.89      300.87     20.07 o 
  -3   8   6       80.67       72.53     12.41 o 
  -2   8   6       27.96       27.88     11.94 o 
  -1   8   6        0.50        6.01      7.75 o 
   0   8   6       66.37       73.18     15.67 o 
   1   8   6      177.49      162.48     21.87 o 
   2   8   6       54.35       50.98     10.12 o 
   3   8   6        4.22       -0.66      6.96 o 
   4   8   6        4.72       -0.95     12.85 o 
   5   8   6        8.75        0.91     12.58 o 
  -7   9   6      107.54      117.00     28.34 o 
  -6   9   6       23.34       40.83     18.50 o 
  -5   9   6        0.03        2.34      7.52 o 
  -4   9   6       51.83       45.94     11.25 o 
  -3   9   6        1.95      -13.34     18.82 o 
  -2   9   6      185.60      201.58     24.70 o 
  -1   9   6       17.23        2.92      9.39 o 
   0   9   6      216.12      260.07     28.25 o 
   1   9   6       44.50       56.35     11.03 o 
   2   9   6       38.72       37.81     10.24 o 
   3   9   6       36.15       21.26     10.21 o 
   4   9   6        8.40       11.95      9.95 o 
  -6  10   6       25.00       28.89     20.05 o 
  -5  10   6       25.31       18.88     10.26 o 
  -4  10   6       73.30      109.34     16.56 o 
  -3  10   6        3.85        5.29     10.02 o 
  -2  10   6       13.17       18.32     11.76 o 
  -1  10   6      315.94      345.01     32.44 o 
   0  10   6       46.68       64.43     17.86 o 
   1  10   6       22.26       20.67      9.02 o 
   2  10   6        8.46        3.70      8.05 o 
   3  10   6       39.25       46.80     11.90 o 
  -5  11   6        0.99      -11.17     11.71 o 
  -4  11   6       61.43       44.71     24.42 o 
  -3  11   6       26.28       42.10     15.22 o 
  -2  11   6        2.70        6.74     11.21 o 
  -1  11   6      190.24      205.49     28.43 o 
   0  11   6        1.51        9.11     12.12 o 
   1  11   6       46.96       33.08     15.95 o 
   2  11   6        9.42       -0.36     12.12 o 
  -3  12   6      200.37      200.30     30.62 o 
  -2  12   6        0.89       14.94     13.21 o 
  -1  12   6       46.85       51.76     16.86 o 
   0  12   6        6.91       -3.01     11.76 o 
  -1 -12   7       44.01       20.23     14.31 o 
   0 -12   7        6.38      -12.12      9.84 o 
   1 -12   7       16.57        7.29     12.03 o 
   2 -12   7        1.24        7.11     12.39 o 
   3 -12   7       17.58       18.04     14.49 o 
   4 -12   7        1.38        8.29     13.40 o 
  -2 -11   7       20.93       30.16     14.58 o 
  -1 -11   7        2.22       -1.91     10.39 o 
   0 -11   7       65.37       76.55     18.59 o 
   1 -11   7      177.34      186.45     26.52 o 
   2 -11   7       10.94       10.66     12.30 o 
   3 -11   7       25.63        4.65     11.39 o 
   4 -11   7      130.13      139.79     25.06 o 
   5 -11   7        5.11        1.03     13.03 o 
  -4 -10   7       40.96       57.87     19.68 o 
  -3 -10   7       12.43       -8.38     11.57 o 
  -2 -10   7       97.21       81.68     33.53 o 
  -1 -10   7        0.41        0.36      9.29 o 
   0 -10   7       66.55       46.20     14.22 o 
   1 -10   7       87.58       40.55     14.49 o 
   2 -10   7     1110.58     1110.72     51.67 o 
   3 -10   7      116.34      110.35     21.60 o 
   4 -10   7       48.61       57.76     15.40 o 
   5 -10   7      100.22      140.85     18.61 o 
   6 -10   7       11.55       19.61     10.52 o 
  -5  -9   7        0.02       -2.64     13.40 o 
  -4  -9   7       65.23       68.35     20.59 o 
  -3  -9   7      252.49      257.89     30.71 o 
  -2  -9   7      203.63      230.61     18.45 o 
  -1  -9   7       12.91       25.39      8.23 o 
   0  -9   7      801.18      798.55     39.55 o 
   1  -9   7      282.29      265.45     26.34 o 
   2  -9   7       34.02       40.83     12.76 o 
   3  -9   7      201.56      160.91     17.25 o 
   4  -9   7       22.76       34.23     10.08 o 
   5  -9   7       18.76       18.35      9.82 o 
   6  -9   7        1.98        3.72      8.20 o 
   7  -9   7        0.15       -4.18     11.85 o 
  -5  -8   7       96.00       48.30     19.77 o 
  -4  -8   7      134.27      135.87     26.15 o 
  -3  -8   7      841.23      944.40     49.39 o 
  -2  -8   7      179.56      192.05     20.37 o 
  -1  -8   7       34.81       49.00     15.81 o 
   0  -8   7      370.11      356.26     22.65 o 
   1  -8   7      480.37      478.33     30.07 o 
   2  -8   7      282.68      320.77     27.61 o 
   3  -8   7      316.54      283.34     19.45 o 
   4  -8   7       80.09       67.06     11.61 o 
   5  -8   7       16.92       13.44      8.19 o 
   6  -8   7      175.95      184.76     18.84 o 
   7  -8   7       23.20       28.80     10.84 o 
  -6  -7   7        1.98       -9.20     13.85 o 
  -5  -7   7       15.21        0.27     12.30 o 
  -4  -7   7      261.53      304.00     34.08 o 
  -3  -7   7      292.18      330.93     36.36 o 
  -2  -7   7       10.65       20.41      6.94 o 
  -1  -7   7        9.84        9.30      5.59 o 
   0  -7   7      126.44      129.34     14.26 o 
   1  -7   7     1024.73     1051.42     26.43 o 
   2  -7   7       80.95       85.48     15.86 o 
   3  -7   7       19.20       15.66      7.08 o 
   4  -7   7       84.70       85.36     16.67 o 
   5  -7   7        1.85        2.81     10.34 o 
   6  -7   7       29.98       16.40      8.80 o 
   7  -7   7       64.65       62.48     13.13 o 
   8  -7   7        0.01       -8.93     12.58 o 
  -7  -6   7        0.22        7.20     17.59 o 
  -6  -6   7        7.96       -7.20     13.58 o 
  -5  -6   7        0.44        9.66     13.40 o 
  -4  -6   7      152.07      181.53     27.34 o 
  -3  -6   7       48.33       47.09      8.33 o 
  -2  -6   7      869.42      813.22     38.50 o 
  -1  -6   7       35.68       31.70      6.59 o 
   0  -6   7     1112.17     1061.19     26.12 o 
   1  -6   7      499.75      522.63     23.24 o 
   2  -6   7      630.68      624.49     24.33 o 
   3  -6   7      940.72      973.21     27.98 o 
   4  -6   7      790.03      745.69     25.97 o 
   5  -6   7       50.16       52.71     10.28 o 
   6  -6   7       19.14       14.19      7.64 o 
   7  -6   7        3.28       -2.68      6.86 o 
   8  -6   7        3.76       10.93     12.39 o 
  -7  -5   7        7.33        3.65     13.58 o 
  -6  -5   7        5.99      -11.30     12.39 o 
  -5  -5   7       49.45       41.01     16.40 o 
  -4  -5   7      664.18      743.42     42.92 o 
  -3  -5   7       82.54       98.84      9.98 o 
  -2  -5   7       27.94       18.73      5.74 o 
  -1  -5   7      398.18      433.10     28.11 o 
   0  -5   7       64.50       70.67      8.34 o 
   1  -5   7      585.40      581.77     18.77 o 
   2  -5   7       63.63       65.34      8.85 o 
   3  -5   7      459.73      425.96     17.51 o 
   4  -5   7       95.88       93.32     10.88 o 
   5  -5   7      321.69      306.13     18.68 o 
   6  -5   7      393.36      404.17     21.57 o 
   7  -5   7        1.40        9.02     10.66 o 
   8  -5   7       29.43       30.35     16.22 o 
  -7  -4   7       39.36       62.06     21.32 o 
  -6  -4   7      234.37      310.74     37.46 o 
  -5  -4   7      302.28      335.99     34.27 o 
  -4  -4   7      182.25      152.64     22.69 o 
  -3  -4   7      238.55      226.18     11.88 o 
  -2  -4   7      436.55      461.25     15.92 o 
  -1  -4   7      535.38      558.54     22.01 o 
   0  -4   7      134.65      138.61      9.34 o 
   1  -4   7     1829.04     1803.87     29.19 o 
   2  -4   7     1157.54     1179.60     32.97 o 
   3  -4   7       75.86       77.37      8.86 o 
   4  -4   7      128.29      119.68     11.64 o 
   5  -4   7      254.45      267.62     17.28 o 
   6  -4   7       42.24       67.46     11.14 o 
   7  -4   7       15.31       13.12     11.30 o 
   8  -4   7        7.21       18.86     12.58 o 
  -8  -3   7        1.18        9.20     15.31 o 
  -7  -3   7       51.79       80.65     21.23 o 
  -6  -3   7        0.90        8.02     11.66 o 
  -5  -3   7        2.76       -3.92      9.11 o 
  -4  -3   7      392.66      350.84     27.70 o 
  -3  -3   7     2102.21     2079.54     44.20 o 
  -2  -3   7      115.75      124.92      8.69 o 
  -1  -3   7     4611.61     4525.94     50.52 o 
   0  -3   7     6378.54     6417.14     70.31 o 
   1  -3   7     9108.40     9067.08     62.30 o 
   2  -3   7     1731.41     1791.46     22.97 o 
   3  -3   7      201.33      196.71     11.63 o 
   4  -3   7     3249.38     3173.24     50.07 o 
   5  -3   7       11.55        9.58      5.41 o 
   6  -3   7       98.05      115.18     25.83 o 
   7  -3   7        0.91        5.65     10.21 o 
   8  -3   7        9.08       -4.28      9.66 o 
  -8  -2   7       50.78       43.38     18.68 o 
  -7  -2   7       29.79       32.99     18.13 o 
  -6  -2   7       44.78       39.73     16.13 o 
  -5  -2   7      204.75      209.05     25.52 o 
  -4  -2   7        1.31        2.92      7.93 o 
  -3  -2   7       47.00       50.69      5.28 o 
  -2  -2   7     2064.59     2082.23     29.53 o 
  -1  -2   7      232.87      255.53     10.34 o 
   0  -2   7      513.81      473.84     13.76 o 
   1  -2   7     1522.97     1545.64     25.79 o 
   2  -2   7     1648.03     1725.60     27.79 o 
   3  -2   7       52.42       24.31      7.70 o 
   4  -2   7       18.99       17.48      5.76 o 
   5  -2   7        2.65        1.36      5.01 o 
   6  -2   7      307.73      345.65     26.93 o 
   7  -2   7        0.94       -9.11      8.38 o 
   8  -2   7       25.95        8.57     12.39 o 
  -8  -1   7       12.67       -0.46     10.75 o 
  -7  -1   7        9.11       -2.19     10.57 o 
  -6  -1   7      244.47      246.96     28.52 o 
  -5  -1   7       21.29       15.04      9.66 o 
  -4  -1   7        0.66       -5.10      5.29 o 
  -3  -1   7       44.69       48.57      3.02 o 
  -2  -1   7      350.25      344.47     15.90 o 
  -1  -1   7      617.50      585.17     14.65 o 
   0  -1   7      635.57      622.77     15.24 o 
   1  -1   7     2779.56     2655.29     54.31 o 
   2  -1   7     1664.72     1529.47     39.10 o 
   3  -1   7      314.77      283.13     18.86 o 
   4  -1   7       86.09       85.30     13.12 o 
   5  -1   7      524.34      615.93     30.44 o 
   6  -1   7       14.34        3.55      6.02 o 
   7  -1   7       37.26       -2.19      9.84 o 
   8  -1   7       12.98       22.78     12.85 o 
  -8   0   7       38.69       46.37     13.04 o 
  -7   0   7        1.94        5.10      9.66 o 
  -6   0   7       92.39       65.34     16.86 o 
  -5   0   7        2.12        0.55      6.65 o 
  -4   0   7      178.79      167.67     18.96 o 
  -3   0   7      252.64      262.69     11.34 o 
  -2   0   7      770.98      743.78     11.85 o 
  -1   0   7      135.32      127.88      7.23 o 
   0   0   7       29.82       28.67      4.51 o 
   1   0   7     7161.52     6874.46     64.31 o 
   2   0   7      848.34      884.67     29.89 o 
   3   0   7       23.73       26.15      8.93 o 
   4   0   7      348.79      334.80     21.87 o 
   5   0   7       53.31       70.18     16.81 o 
   6   0   7      182.78      170.98     14.74 o 
   7   0   7        1.21        4.83      9.66 o 
   8   0   7       11.92        9.84     13.03 o 
  -8   1   7       62.22       64.09     18.04 o 
  -7   1   7       38.69       29.14     10.16 o 
  -6   1   7        0.44        4.12      6.09 o 
  -5   1   7      693.90      634.71     25.37 o 
  -4   1   7     3758.97     3655.73     57.24 o 
  -3   1   7     3632.31     3552.43     57.78 o 
  -2   1   7     1262.84     1203.28     24.72 o 
  -1   1   7     2096.88     2188.88     23.98 o 
   0   1   7      601.19      560.17     11.98 o 
   1   1   7     1478.02     1392.70     24.87 o 
   2   1   7      344.56      338.99     18.68 o 
   3   1   7      970.63      946.18     23.10 o 
   4   1   7        5.10        9.82      4.54 o 
   5   1   7      299.17      297.29     13.31 o 
   6   1   7       16.68        4.51     10.71 o 
   7   1   7        4.32       -0.55     10.57 o 
   8   1   7        0.72       14.58     14.94 o 
  -8   2   7        2.02       -8.20     10.11 o 
  -7   2   7       29.52        7.70      7.73 o 
  -6   2   7        0.89        2.33      9.34 o 
  -5   2   7      346.63      358.55     19.57 o 
  -4   2   7      308.59      326.41     10.28 o 
  -3   2   7     3001.09     3040.86     32.74 o 
  -2   2   7     2930.57     2982.79     31.38 o 
  -1   2   7       26.05       24.99      4.54 o 
   0   2   7     2477.78     2554.68     35.54 o 
   1   2   7     1234.27     1229.74     35.45 o 
   2   2   7      755.58      789.43     30.07 o 
   3   2   7      940.22      994.89     35.63 o 
   4   2   7      103.37      100.42     14.58 o 
   5   2   7        0.01        3.26      5.76 o 
   6   2   7        4.16        1.60      5.96 o 
   7   2   7       10.17        6.01     13.49 o 
   8   2   7       47.64       40.64     19.14 o 
  -8   3   7        9.77       -5.47     10.57 o 
  -7   3   7        6.38        6.65     11.21 o 
  -6   3   7      229.50      257.43     18.83 o 
  -5   3   7       19.19       12.94      6.34 o 
  -4   3   7      776.21      754.14     16.82 o 
  -3   3   7      375.82      404.32     12.09 o 
  -2   3   7       81.31      110.91      7.00 o 
  -1   3   7      118.48      120.69      7.72 o 
   0   3   7     6329.89     6443.41     94.32 o 
   1   3   7      102.78      109.99     13.31 o 
   2   3   7        0.08       -3.65      5.10 o 
   3   3   7       12.14       -4.65      5.74 o 
   4   3   7        7.54        8.11      7.84 o 
   5   3   7       19.47       25.15     11.07 o 
   6   3   7       19.70       21.05     13.58 o 
   7   3   7        3.90       -9.30     10.75 o 
  -8   4   7       39.93       11.85     15.86 o 
  -7   4   7       75.38      121.29     24.79 o 
  -6   4   7       36.54       50.76     16.68 o 
  -5   4   7      163.84      182.38     14.50 o 
  -4   4   7      131.93      136.29      8.70 o 
  -3   4   7      401.26      421.41     12.91 o 
  -2   4   7     1365.63     1232.02     21.38 o 
  -1   4   7      205.64      216.50     12.51 o 
   0   4   7      293.78      270.74     18.96 o 
   1   4   7      646.58      572.74     27.34 o 
   2   4   7      435.26      491.36     26.88 o 
   3   4   7      303.88      340.45     23.69 o 
   4   4   7       66.42       70.99     13.76 o 
   5   4   7      106.07      114.90     13.69 o 
   6   4   7        1.54       -6.47     11.21 o 
   7   4   7        2.72       14.31     15.31 o 
  -8   5   7       27.02        5.56     14.22 o 
  -7   5   7        5.71        1.64     11.39 o 
  -6   5   7       25.19       21.60     13.85 o 
  -5   5   7       85.36       74.63     17.41 o 
  -4   5   7       66.39       75.63      7.38 o 
  -3   5   7     1120.70     1178.05     27.88 o 
  -2   5   7      332.44      356.50     15.68 o 
  -1   5   7        0.99        2.46      6.11 o 
   0   5   7     1342.64     1240.86     41.65 o 
   1   5   7      102.95      113.72     16.13 o 
   2   5   7      845.08      883.75     37.55 o 
   3   5   7       94.15       87.39     15.40 o 
   4   5   7       12.55       19.91      7.35 o 
   5   5   7       97.19      134.75     15.52 o 
   6   5   7        0.16       -7.75     10.11 o 
   7   5   7        0.00        3.55     12.76 o 
  -8   6   7        9.91       16.95     18.04 o 
  -7   6   7       58.18       59.78     19.68 o 
  -6   6   7        0.54        1.64     11.30 o 
  -5   6   7      273.01      246.32     28.80 o 
  -4   6   7     1059.23     1006.52     75.09 o 
  -3   6   7      421.91      422.51     14.40 o 
  -2   6   7      119.55      144.15     13.61 o 
  -1   6   7     2202.20     2251.70     58.96 o 
   0   6   7      327.21      343.37     24.33 o 
   1   6   7      445.01      444.24     27.43 o 
   2   6   7      152.65      177.33     20.32 o 
   3   6   7      170.37      137.97     19.41 o 
   4   6   7        2.21       -3.80      5.54 o 
   5   6   7        3.78       -0.78      7.52 o 
   6   6   7        8.16        6.83     11.94 o 
  -8   7   7       14.09        8.11     16.86 o 
  -7   7   7       72.31       95.77     25.52 o 
  -6   7   7      203.18      268.18     34.17 o 
  -5   7   7      635.55      587.20     24.58 o 
  -4   7   7     1366.25     1334.02     36.51 o 
  -3   7   7        4.88       11.99      7.40 o 
  -2   7   7      211.91      219.68     17.16 o 
  -1   7   7      135.36      111.08     17.32 o 
   0   7   7        0.65       -7.75      5.83 o 
   1   7   7       58.64       64.88     14.31 o 
   2   7   7       15.64       17.77     11.30 o 
   3   7   7       91.30      104.46     13.98 o 
   4   7   7        8.30        1.50      7.05 o 
   5   7   7       17.05       25.42     15.72 o 
   6   7   7        0.00       13.76     15.49 o 
  -7   8   7       20.39       18.23     17.13 o 
  -6   8   7      346.23      353.76     38.46 o 
  -5   8   7       79.94       62.08     14.03 o 
  -4   8   7       14.42       25.76      8.89 o 
  -3   8   7       21.50       15.29      8.70 o 
  -2   8   7     1359.49     1366.25     52.31 o 
  -1   8   7        3.79        9.02      9.20 o 
   0   8   7       92.47       77.55     16.77 o 
   1   8   7       30.01       38.00     14.03 o 
   2   8   7       81.78       64.78     11.47 o 
   3   8   7      186.08      215.76     36.95 o 
   4   8   7        0.17        3.90      8.02 o 
   5   8   7        1.97       -1.18     11.85 o 
  -7   9   7        4.68       11.12     16.22 o 
  -6   9   7        2.14      -15.58     10.39 o 
  -5   9   7      141.12      121.02     15.69 o 
  -4   9   7       11.47        2.40     10.25 o 
  -3   9   7        7.88       13.13      8.55 o 
  -2   9   7      165.20      140.06     22.24 o 
  -1   9   7       84.90       86.12     19.32 o 
   0   9   7        0.11        0.73     10.21 o 
   1   9   7        8.66       -3.54      6.37 o 
   2   9   7      250.57      245.24     23.78 o 
   3   9   7        2.93        5.20      8.73 o 
   4   9   7        9.04        5.51      8.70 o 
  -6  10   7        3.32       10.57     18.68 o 
  -5  10   7       29.51       23.12     10.19 o 
  -4  10   7        0.65       -0.28      8.24 o 
  -3  10   7       24.04       50.39     15.95 o 
  -2  10   7      342.10      372.44     33.35 o 
  -1  10   7        4.63       14.31     12.67 o 
   0  10   7      340.63      333.89     33.72 o 
   1  10   7       53.34       42.32     19.50 o 
   2  10   7        4.47        8.98     11.30 o 
   3  10   7       61.44       67.19     13.80 o 
  -5  11   7       56.31       92.80     16.90 o 
  -4  11   7       27.56       24.43     28.52 o 
  -3  11   7        8.02       17.50     12.76 o 
  -2  11   7       21.31       29.80     13.85 o 
  -1  11   7        2.57        3.92     12.12 o 
   0  11   7      125.09       59.51     20.78 o 
   1  11   7        4.38        8.93     14.58 o 
   2  11   7        0.56       14.94     13.94 o 
  -3  12   7        2.21        7.11     12.76 o 
  -2  12   7       13.84        3.37     11.85 o 
  -1  12   7       52.76       72.08     20.41 o 
   0  12   7       46.59       73.27     21.14 o 
  -1 -12   8        0.06      -11.39     11.94 o 
   0 -12   8       85.05      105.43     22.60 o 
   1 -12   8      182.04      181.62     27.70 o 
   2 -12   8       43.44       39.28     17.77 o 
   3 -12   8      161.47      205.86     31.62 o 
   4 -12   8        3.97       16.04     15.22 o 
  -2 -11   8       50.02       52.03     16.13 o 
  -1 -11   8      143.81      138.60     22.42 o 
   0 -11   8       59.44       51.49     16.13 o 
   1 -11   8      103.22       79.65     18.23 o 
   2 -11   8      104.91       83.84     20.50 o 
   3 -11   8        4.31        6.93     11.30 o 
   4 -11   8       27.95       35.63     15.76 o 
   5 -11   8       53.13       43.02     13.94 o 
  -4 -10   8       36.77       43.29     19.05 o 
  -3 -10   8        1.07       -1.64     11.21 o 
  -2 -10   8        6.15       -1.29      7.17 o 
  -1 -10   8        5.55       12.67     10.02 o 
   0 -10   8      126.12      171.14     23.60 o 
   1 -10   8        2.39        5.19      8.84 o 
   2 -10   8        7.24        5.10     11.30 o 
   3 -10   8        6.00       18.68     11.57 o 
   4 -10   8       16.74       12.21     10.73 o 
   5 -10   8       19.17       38.72     12.30 o 
   6 -10   8       77.95       81.40     16.39 o 
  -5  -9   8       10.30       -8.02     12.94 o 
  -4  -9   8        0.09       -2.92     10.66 o 
  -3  -9   8      507.70      462.74     36.91 o 
  -2  -9   8      109.93       94.85     13.15 o 
  -1  -9   8       65.70       91.59     12.44 o 
   0  -9   8      434.19      489.26     32.72 o 
   1  -9   8        0.10        9.39      8.66 o 
   2  -9   8      810.12      914.24     45.47 o 
   3  -9   8       52.38       49.30     14.49 o 
   4  -9   8      100.11      152.60     17.36 o 
   5  -9   8        0.04       -0.55     19.37 o 
   6  -9   8       19.48        2.56     14.72 o 
   7  -9   8       15.39       26.68     11.57 o 
  -5  -8   8       10.24        7.93     14.12 o 
  -4  -8   8        1.46        8.29     12.12 o 
  -3  -8   8       13.80       19.59     12.76 o 
  -2  -8   8      302.33      300.34     18.17 o 
  -1  -8   8      221.02      196.89     15.63 o 
   0  -8   8      189.24      195.05     24.33 o 
   1  -8   8     1588.10     1490.65     53.22 o 
   2  -8   8      126.54       87.66     17.04 o 
   3  -8   8      206.74      195.68     17.10 o 
   4  -8   8      818.60      796.95     30.25 o 
   5  -8   8      270.40      309.47     22.42 o 
   6  -8   8      219.74      203.60     21.14 o 
   7  -8   8       14.36        6.45      9.93 o 
  -6  -7   8        1.92       -2.10     14.03 o 
  -5  -7   8        2.81      -12.49      9.57 o 
  -4  -7   8      306.21      270.01     31.99 o 
  -3  -7   8        9.21       -3.55     11.66 o 
  -2  -7   8     1096.19     1126.58     35.63 o 
  -1  -7   8       21.38       23.17      7.15 o 
   0  -7   8      452.72      464.27     19.07 o 
   1  -7   8       62.50       73.52      8.71 o 
   2  -7   8      103.67      112.45     17.86 o 
   3  -7   8      177.96      205.95     20.78 o 
   4  -7   8       28.82       20.75      8.70 o 
   5  -7   8        0.19       -2.81     14.13 o 
   6  -7   8       20.62       10.15      9.71 o 
   7  -7   8       63.81       97.54     15.65 o 
  -7  -6   8       13.83       11.94     16.49 o 
  -6  -6   8       70.46       87.30     23.78 o 
  -5  -6   8      153.11      110.99     23.51 o 
  -4  -6   8        3.67       -5.47      9.02 o 
  -3  -6   8      446.50      401.76     18.76 o 
  -2  -6   8      288.40      277.56     15.44 o 
  -1  -6   8     1157.05     1115.79     28.35 o 
   0  -6   8      133.15      152.37     11.70 o 
   1  -6   8       17.89       20.14      5.25 o 
   2  -6   8      668.76      701.32     23.45 o 
   3  -6   8      749.59      769.09     25.04 o 
   4  -6   8        7.55        5.69      5.63 o 
   5  -6   8       17.42       25.36      8.21 o 
   6  -6   8        4.62        2.93      6.41 o 
   7  -6   8       23.75        6.28      8.02 o 
   8  -6   8        4.79       20.69     14.85 o 
  -7  -5   8        8.33       11.76     16.95 o 
  -6  -5   8      123.71      126.03     26.15 o 
  -5  -5   8        4.97       -3.19     10.39 o 
  -4  -5   8       60.91       57.50     16.40 o 
  -3  -5   8      254.32      273.47     49.02 o 
  -2  -5   8       13.53        2.23      4.73 o 
  -1  -5   8      534.12      429.48     16.89 o 
   0  -5   8     1312.75     1283.62     27.86 o 
   1  -5   8     1338.06     1281.16     26.54 o 
   2  -5   8      128.00      137.10     10.99 o 
   3  -5   8       21.53       23.66      6.17 o 
   4  -5   8      171.71      161.70     13.46 o 
   5  -5   8       97.24       96.36     12.56 o 
   6  -5   8      159.40      156.67     16.02 o 
   7  -5   8      233.54      252.72     27.43 o 
   8  -5   8        8.06        1.64     12.85 o 
  -7  -4   8        1.25       -1.55     13.12 o 
  -6  -4   8       34.05       15.86     15.95 o 
  -5  -4   8      191.73      215.97     28.98 o 
  -4  -4   8       29.97       25.88     12.85 o 
  -3  -4   8        1.31        2.81      4.10 o 
  -2  -4   8     1771.30     1722.20     32.00 o 
  -1  -4   8     3627.41     3858.71     50.19 o 
   0  -4   8        3.46        5.52      4.06 o 
   1  -4   8      122.51      106.09      8.57 o 
   2  -4   8      707.91      779.50     15.54 o 
   3  -4   8       83.96       72.01      8.66 o 
   4  -4   8        4.08       -0.56      4.40 o 
   5  -4   8        0.28       -1.90      5.49 o 
   6  -4   8       68.60       73.58     12.16 o 
   7  -4   8       80.05       52.95     16.86 o 
   8  -4   8      115.99      126.94     25.15 o 
  -8  -3   8       39.75       65.88     23.78 o 
  -7  -3   8        6.34        4.65     11.85 o 
  -6  -3   8       61.12       52.58     16.86 o 
  -5  -3   8       12.44        2.10      8.93 o 
  -4  -3   8      615.84      616.29     36.18 o 
  -3  -3   8       42.02       43.44      9.16 o 
  -2  -3   8     3316.89     3540.63     46.80 o 
  -1  -3   8      801.19      785.43     34.53 o 
   0  -3   8      128.00       95.52     13.53 o 
   1  -3   8       74.71       85.19     14.76 o 
   2  -3   8      118.96      113.76      8.04 o 
   3  -3   8        3.25        1.46      5.06 o 
   4  -3   8      126.96      129.60     11.81 o 
   5  -3   8      435.70      405.34     19.42 o 
   6  -3   8      106.77      109.36     27.25 o 
   7  -3   8        1.54       10.84     10.57 o 
   8  -3   8       44.30       42.65     17.41 o 
  -8  -2   8       14.05       22.51     15.31 o 
  -7  -2   8        2.25        7.56     11.48 o 
  -6  -2   8       29.42       37.27     13.85 o 
  -5  -2   8        0.78       -2.10      7.11 o 
  -3  -2   8      266.82      266.97     18.09 o 
  -2  -2   8     1640.72     1613.48     26.90 o 
  -1  -2   8     3902.84     3978.85     46.15 o 
   0  -2   8     3212.25     3238.11     40.79 o 
   1  -2   8      507.74      454.17     14.54 o 
   2  -2   8      187.64      225.47     10.57 o 
   3  -2   8       70.14       42.90      6.96 o 
   4  -2   8       10.33        8.05      5.06 o 
   5  -2   8        0.69       -2.40      4.84 o 
   6  -2   8      317.69      345.12     16.32 o 
   7  -2   8       18.56       21.51     13.58 o 
   8  -2   8       32.84       40.10     16.31 o 
  -8  -1   8        8.17       -2.92      9.93 o 
  -7  -1   8        0.99        6.93     10.84 o 
  -6  -1   8        1.48       -0.73      8.11 o 
  -5  -1   8       41.19       35.72     12.58 o 
  -4  -1   8      308.85      267.64     24.33 o 
  -3  -1   8     1062.59     1016.40     13.23 o 
  -2  -1   8        0.07        0.67      2.84 o 
  -1  -1   8      110.22      103.76      9.43 o 
   0  -1   8     2278.91     2354.73     33.04 o 
   1  -1   8      210.38      220.39     10.35 o 
   2  -1   8       30.89       36.36      8.48 o 
   3  -1   8      455.36      419.83     22.87 o 
   4  -1   8      602.53      609.18     28.98 o 
   5  -1   8      100.58       62.24     13.85 o 
   6  -1   8       18.79       10.98      6.41 o 
   7  -1   8        5.75        6.20     11.12 o 
   8  -1   8       16.54       14.76     12.94 o 
  -8   0   8        1.44        4.43     14.85 o 
  -7   0   8        3.37        2.52      7.44 o 
  -6   0   8       10.13       13.03     10.02 o 
  -5   0   8      207.98      217.89     23.42 o 
  -4   0   8       46.94       59.60     13.49 o 
  -3   0   8      177.66      165.08      7.94 o 
  -2   0   8      169.30      146.46      5.50 o 
  -1   0   8      736.42      683.07     16.68 o 
   0   0   8       81.73       83.37      7.14 o 
   1   0   8      260.15      223.87     12.26 o 
   2   0   8     1326.52     1364.16     39.28 o 
   3   0   8       75.16       65.43     12.30 o 
   4   0   8     1254.35     1296.90     43.29 o 
   5   0   8      796.23      787.89     23.57 o 
   6   0   8       14.55        5.54      4.93 o 
   7   0   8       65.45       69.53     20.23 o 
   8   0   8        0.40        2.55     13.49 o 
  -8   1   8       34.07       19.64     10.98 o 
  -7   1   8       17.57       38.55     17.91 o 
  -6   1   8      171.34      154.08     16.71 o 
  -5   1   8      317.33      325.22     19.23 o 
  -4   1   8      432.96      397.50     29.07 o 
  -3   1   8      177.82      160.21      7.63 o 
  -2   1   8      194.71      222.47      8.78 o 
  -1   1   8      121.65      120.39      6.12 o 
   0   1   8     1089.69     1100.32     17.99 o 
   1   1   8      181.20      218.38     10.41 o 
   2   1   8      239.86      221.84     11.69 o 
   3   1   8      578.58      607.48     19.18 o 
   4   1   8      378.88      398.56     25.47 o 
   5   1   8       42.48       61.89     15.22 o 
   6   1   8      106.65      113.36     14.85 o 
   7   1   8       36.82       46.57     18.32 o 
   8   1   8       59.84       41.83     17.59 o 
  -8   2   8        3.42      -11.57      9.02 o 
  -7   2   8      200.03      239.50     20.83 o 
  -6   2   8       41.96       50.44     10.62 o 
  -5   2   8      811.53      837.67     28.89 o 
  -4   2   8       65.68       63.47      9.20 o 
  -3   2   8       38.12       39.29      4.97 o 
  -2   2   8     9815.68    10029.01    115.13 o 
  -1   2   8      605.94      652.15     14.05 o 
   0   2   8      216.77      171.15     36.23 o 
   1   2   8      172.54      157.83     15.04 o 
   2   2   8      108.94      107.44     14.13 o 
   3   2   8        0.01       -3.28      5.47 o 
   4   2   8      161.96      138.15     17.13 o 
   5   2   8        6.22       14.85      7.84 o 
   6   2   8       53.98       54.04     10.68 o 
   7   2   8        5.82        3.19     12.12 o 
   8   2   8        0.54        8.20     15.86 o 
  -8   3   8        1.80        2.28     11.76 o 
  -7   3   8      105.30      129.85     25.88 o 
  -6   3   8      167.81      158.64     16.14 o 
  -5   3   8       67.73       85.20     11.82 o 
  -4   3   8       16.50       21.75      4.72 o 
  -3   3   8      585.70      598.93     14.89 o 
  -2   3   8        6.35       26.17      4.74 o 
  -1   3   8      177.52      220.24      9.35 o 
   0   3   8        6.75       -4.56      4.74 o 
   1   3   8     3400.94     3395.13     68.08 o 
   2   3   8     1423.58     1374.09     43.47 o 
   3   3   8       72.99       65.70     12.94 o 
   4   3   8      240.94      209.78     20.60 o 
   5   3   8      505.40      555.94     24.28 o 
   6   3   8        3.48        0.91     10.39 o 
   7   3   8        0.11       20.87     14.85 o 
  -8   4   8        0.80       -3.10     12.30 o 
  -7   4   8      134.57      151.18     27.98 o 
  -6   4   8       14.32       36.18     15.13 o 
  -5   4   8        3.63        4.38      9.66 o 
  -4   4   8     1320.87     1383.81     24.56 o 
  -3   4   8        0.79        1.84      4.60 o 
  -2   4   8        7.71       17.65      4.31 o 
  -1   4   8      283.57      273.80     14.44 o 
   0   4   8       59.51       61.78     11.85 o 
   1   4   8      208.77      236.02     20.14 o 
   2   4   8       14.11       26.97      9.84 o 
   3   4   8        2.03        1.37      6.56 o 
   4   4   8        8.78       15.49      8.75 o 
   5   4   8       38.10       40.84     15.17 o 
   6   4   8        1.69       -5.83     11.85 o 
   7   4   8       16.67        6.38     13.58 o 
  -8   5   8       35.35       26.61     18.41 o 
  -7   5   8       64.05       78.19     21.96 o 
  -6   5   8       56.01       52.67     17.13 o 
  -5   5   8      421.89      433.58     34.08 o 
  -4   5   8      252.55      266.93     11.82 o 
  -3   5   8       96.68      103.98      8.23 o 
  -2   5   8      630.80      640.43     31.70 o 
  -1   5   8      131.65      122.84     15.40 o 
   0   5   8       98.71       94.13     14.95 o 
   1   5   8     1131.38     1094.95     41.56 o 
   2   5   8      208.30      187.36     20.14 o 
   3   5   8      120.08      117.10     17.59 o 
   4   5   8       41.52       51.94     13.12 o 
   5   5   8        3.96       -2.15      7.56 o 
   6   5   8        7.03       19.87     14.58 o 
  -8   6   8        0.74       14.40     17.22 o 
  -7   6   8      182.96      195.20     32.35 o 
  -6   6   8      803.23      894.51     53.40 o 
  -5   6   8      290.56      318.31     31.90 o 
  -4   6   8        6.11       -2.48      5.25 o 
  -3   6   8       61.92       66.59      7.92 o 
  -2   6   8      123.68      131.19     37.00 o 
  -1   6   8      356.35      373.72     24.97 o 
   0   6   8        0.24       10.30      7.75 o 
   1   6   8       40.27       40.37     11.94 o 
   2   6   8      794.69      789.89     38.09 o 
   3   6   8       18.11        6.38      8.93 o 
   4   6   8        1.42       -2.56      8.02 o 
   5   6   8        4.52        9.25     11.12 o 
   6   6   8        5.50        4.47     12.76 o 
  -7   7   8       21.94       30.98     17.59 o 
  -6   7   8      217.44      180.52     30.07 o 
  -5   7   8        7.51       -2.55      9.57 o 
  -4   7   8       25.07       11.83      7.13 o 
  -3   7   8       13.55        4.45      7.01 o 
  -2   7   8     3085.00     3171.22     58.03 o 
  -1   7   8       14.56       14.31      8.66 o 
   0   7   8        0.12        0.82      7.84 o 
   1   7   8      900.56      908.91     42.29 o 
   2   7   8      666.77      736.68     39.10 o 
   3   7   8      112.85      107.71     19.32 o 
   4   7   8        2.69        7.74      7.63 o 
   5   7   8       13.48        2.75      7.94 o 
  -7   8   8       14.39       -1.46     12.94 o 
  -6   8   8        0.46        1.28     12.76 o 
  -5   8   8        0.62       -2.27      9.98 o 
  -4   8   8       41.24       32.94     10.62 o 
  -3   8   8       13.74       -4.58      7.76 o 
  -2   8   8     1344.05     1444.35     55.14 o 
  -1   8   8      101.68      122.75     20.60 o 
   0   8   8       99.60       85.66     17.50 o 
   1   8   8       79.72       94.95     18.96 o 
   2   8   8        0.00       -3.28      9.75 o 
   3   8   8       12.60       10.23      7.59 o 
   4   8   8        0.02       15.61      8.47 o 
   5   8   8       18.14       23.26     10.23 o 
  -6   9   8        0.06       -2.73     14.49 o 
  -5   9   8        1.73        7.43      8.25 o 
  -4   9   8        2.04       -4.04     14.17 o 
  -3   9   8      125.60      101.72     15.90 o 
  -2   9   8      156.14      195.47     25.61 o 
  -1   9   8        9.60       11.30     10.84 o 
   0   9   8      308.24      340.00     32.44 o 
   1   9   8       28.19       26.34     13.40 o 
   2   9   8      193.65      196.00     19.20 o 
   3   9   8       24.02        6.85      8.18 o 
   4   9   8        0.21        3.57     13.58 o 
  -6  10   8        9.22       17.22     19.50 o 
  -5  10   8        3.83        0.49      9.29 o 
  -4  10   8       25.87       11.80      9.90 o 
  -3  10   8      157.99      194.74     26.88 o 
  -2  10   8      100.56      124.57     22.87 o 
  -1  10   8      174.30      229.55     29.07 o 
   0  10   8       14.18       12.21     12.30 o 
   1  10   8       15.60       15.93      8.58 o 
   2  10   8       58.46       65.89     13.40 o 
   3  10   8        3.05       -0.80     12.71 o 
  -4  11   8       19.98        6.29     11.76 o 
  -3  11   8       27.35       -2.00     10.30 o 
  -2  11   8       56.83       72.54     19.68 o 
  -1  11   8        2.19       -5.56     10.57 o 
   0  11   8       62.56       43.29     17.68 o 
   1  11   8       38.69       68.16     21.78 o 
  -2  12   8       13.26       21.51     14.12 o 
  -1  12   8      133.47      144.71     26.88 o 
  -1 -12   9        6.42        2.64     12.12 o 
   0 -12   9      148.96      153.28     24.97 o 
   1 -12   9       52.50       37.09     18.32 o 
   2 -12   9       32.30       51.76     18.23 o 
   3 -12   9       62.88       56.32     18.86 o 
  -2 -11   9       19.81       10.84     13.58 o 
  -1 -11   9       49.83       56.23     17.77 o 
   0 -11   9        5.69       26.88     12.39 o 
   1 -11   9        5.81       -0.18     11.57 o 
   2 -11   9        8.60       36.91     15.76 o 
   3 -11   9       16.37        3.83     11.66 o 
   4 -11   9       12.01       24.79     15.40 o 
   5 -11   9       48.03       29.42     13.51 o 
  -4 -10   9       42.72       39.91     18.32 o 
  -3 -10   9        0.05        0.18     11.66 o 
  -2 -10   9      121.43      152.09     57.18 o 
  -1 -10   9       34.51       21.05     12.39 o 
   0 -10   9        0.11       -7.11      7.84 o 
   1 -10   9        9.45       24.06     12.48 o 
   2 -10   9       32.01       37.82     14.58 o 
   3 -10   9       22.28       15.13     12.85 o 
   4 -10   9      117.57      128.99     17.71 o 
   5 -10   9       14.32       12.22     18.41 o 
   6 -10   9      147.50      142.78     19.92 o 
  -5  -9   9        6.46        7.84     15.13 o 
  -4  -9   9       44.51       60.60     20.50 o 
  -3  -9   9       37.84       47.11     17.41 o 
  -2  -9   9       10.53        1.13      6.83 o 
  -1  -9   9        8.51        8.64      6.99 o 
   0  -9   9      190.39      160.38     22.15 o 
   1  -9   9        3.75       19.41     11.21 o 
   2  -9   9        6.79       -8.75      8.20 o 
   3  -9   9       20.90       -0.73     10.21 o 
   4  -9   9       85.13       93.84     14.90 o 
   5  -9   9       10.51       20.13     10.56 o 
   6  -9   9        3.48       -8.29      8.63 o 
  -5  -8   9        0.03        2.64     12.58 o 
  -4  -8   9        5.40       -4.92      9.29 o 
  -3  -8   9        0.04       -6.38      9.02 o 
  -2  -8   9      235.92      233.96     17.35 o 
  -1  -8   9      966.16      939.04     29.91 o 
   0  -8   9     1432.47     1492.03     61.01 o 
   1  -8   9        0.78        9.29      9.39 o 
   2  -8   9       49.50       38.36     13.94 o 
   3  -8   9      179.61      175.54     16.87 o 
   4  -8   9       52.46       64.62     12.08 o 
   5  -8   9      665.14      762.34     30.94 o 
   6  -8   9        0.93       -6.37      7.29 o 
   7  -8   9       21.30       16.36     10.50 o 
  -6  -7   9        1.26        6.38     13.85 o 
  -5  -7   9       39.08       48.12     19.05 o 
  -4  -7   9       52.12       54.77     16.95 o 
  -3  -7   9        0.20       -1.00      8.66 o 
  -2  -7   9      746.61      805.92     52.49 o 
  -1  -7   9       99.77      118.91     12.46 o 
   0  -7   9      667.41      658.96     24.61 o 
   1  -7   9      260.90      263.84     16.85 o 
   2  -7   9      111.83      114.00     18.32 o 
   3  -7   9      214.15      228.35     16.75 o 
   4  -7   9      287.61      302.60     19.23 o 
   5  -7   9       28.38       20.77      8.77 o 
   6  -7   9      287.88      254.08     26.24 o 
   7  -7   9       80.16       81.56     14.65 o 
  -6  -6   9       12.02        3.01     13.49 o 
  -5  -6   9       27.52        0.73     10.84 o 
  -4  -6   9        7.87       18.04     12.30 o 
  -3  -6   9        0.70        4.92      8.75 o 
  -2  -6   9     1053.63     1103.43     29.62 o 
  -1  -6   9       61.00       61.88      9.32 o 
   0  -6   9      552.20      541.45     19.74 o 
   1  -6   9      335.27      330.76     19.73 o 
   2  -6   9     1106.45     1087.30     29.37 o 
   3  -6   9      398.66      429.46     19.23 o 
   4  -6   9      189.61      186.12     32.44 o 
   5  -6   9      107.23      119.06     14.20 o 
   6  -6   9      349.57      432.82     48.25 o 
   7  -6   9        7.19        2.48      7.88 o 
   8  -6   9       22.33       33.08     18.23 o 
  -7  -5   9        0.09       -6.20     12.94 o 
  -6  -5   9      149.45      188.54     30.53 o 
  -5  -5   9        0.10       19.41     11.85 o 
  -4  -5   9      215.05      241.86     27.98 o 
  -3  -5   9      309.03      339.51     28.52 o 
  -2  -5   9      115.35      101.47     15.76 o 
  -1  -5   9       77.88       90.10      9.90 o 
   0  -5   9      344.25      301.95     16.54 o 
   1  -5   9      453.75      476.84     16.90 o 
   2  -5   9      373.80      345.08     11.57 o 
   3  -5   9        0.01       -2.25      3.83 o 
   4  -5   9        1.29        2.44      7.65 o 
   5  -5   9      697.28      739.05     27.29 o 
   6  -5   9       69.27       89.07     17.27 o 
   7  -5   9        0.05       -5.91      6.76 o 
   8  -5   9       13.22       -6.20     12.12 o 
  -7  -4   9       40.55       48.21     18.95 o 
  -6  -4   9        0.54       -2.55     11.03 o 
  -5  -4   9       30.06       23.69     12.76 o 
  -4  -4   9     1397.70     1416.01     57.32 o 
  -3  -4   9      227.03      277.16     13.46 o 
  -2  -4   9      158.60      172.18     11.53 o 
  -1  -4   9       57.14       94.13     11.21 o 
   0  -4   9      100.47      161.27     14.54 o 
   1  -4   9       27.56       47.90      7.01 o 
   2  -4   9      169.62      157.83      7.86 o 
   3  -4   9      672.98      671.62     25.97 o 
   4  -4   9      608.84      595.94     22.14 o 
   5  -4   9       84.51       77.52     11.08 o 
   6  -4   9       22.08       16.35      7.95 o 
   7  -4   9       48.21       70.87     20.18 o 
   8  -4   9        8.43       -3.10     12.30 o 
  -8  -3   9       21.97       27.88     18.86 o 
  -7  -3   9        0.67        3.65     12.39 o 
  -6  -3   9        2.37        2.73      9.20 o 
  -5  -3   9       15.99       26.24     13.67 o 
  -4  -3   9        0.36       -8.34      5.56 o 
  -3  -3   9       70.30       71.73      8.84 o 
  -2  -3   9        9.73       19.70      9.80 o 
  -1  -3   9     1088.36     1105.86     24.62 o 
   0  -3   9     2189.19     2385.50     36.79 o 
   1  -3   9       11.30        6.31      3.96 o 
   2  -3   9     1203.99     1234.26     19.71 o 
   3  -3   9     4626.35     4502.92     56.99 o 
   4  -3   9      111.40      113.45     11.12 o 
   5  -3   9      341.66      353.19     18.80 o 
   6  -3   9      339.16      306.63     19.58 o 
   7  -3   9       24.94       47.39     16.31 o 
   8  -3   9       48.64       33.53     16.77 o 
  -8  -2   9       22.18       25.24     16.95 o 
  -7  -2   9        5.13      -10.39      8.66 o 
  -6  -2   9      144.26      125.48     22.60 o 
  -5  -2   9     1023.19      928.27     46.66 o 
  -4  -2   9      144.49      121.65     19.41 o 
  -3  -2   9      110.73      104.69      8.52 o 
  -2  -2   9      142.32      140.57      9.34 o 
  -1  -2   9        4.00        5.08      3.50 o 
   0  -2   9      375.69      429.21     14.72 o 
   1  -2   9       60.05       83.56      8.08 o 
   2  -2   9      197.06      199.33     12.03 o 
   3  -2   9        0.81        0.51      4.09 o 
   4  -2   9       93.58      101.80     10.78 o 
   5  -2   9       37.13       12.58      6.57 o 
   6  -2   9      135.06      141.63     12.30 o 
   7  -2   9        2.89       -6.83      8.48 o 
   8  -2   9        0.01        8.29     12.48 o 
  -8  -1   9        2.14        0.73     12.03 o 
  -7  -1   9       13.72       14.58     12.48 o 
  -6  -1   9       26.52       12.48     11.12 o 
  -5  -1   9       86.32      103.24     19.41 o 
  -4  -1   9       13.83        3.55      7.02 o 
  -3  -1   9      205.58      208.50     12.42 o 
  -2  -1   9      426.04      354.81     12.90 o 
  -1  -1   9     5207.94     5136.76     54.76 o 
   0  -1   9       29.53       23.96      9.25 o 
   1  -1   9      227.52      263.99     12.43 o 
   2  -1   9     2635.47     2428.86     54.59 o 
   3  -1   9      646.09      632.24     28.98 o 
   4  -1   9       34.80       31.44     10.75 o 
   5  -1   9        2.11        1.00      7.02 o 
   6  -1   9       87.87       85.63     12.45 o 
   7  -1   9        3.56        5.74     11.39 o 
   8  -1   9        0.26        3.01     10.75 o 
  -8   0   9       21.20       36.39     12.63 o 
  -7   0   9       67.31       68.72     13.05 o 
  -6   0   9      114.73      139.46     16.75 o 
  -5   0   9      160.28      151.04     15.30 o 
  -4   0   9      798.74      787.37     26.87 o 
  -3   0   9      134.82      129.87      7.04 o 
  -2   0   9      405.40      406.25      9.11 o 
  -1   0   9      884.82      827.80     19.52 o 
   0   0   9      207.12      202.00     10.25 o 
   1   0   9      142.38      157.31     10.20 o 
   2   0   9      535.78      532.55     26.06 o 
   3   0   9       17.81        6.38      7.47 o 
   4   0   9      513.09      527.63     29.07 o 
   5   0   9      292.31      294.66     16.16 o 
   6   0   9       19.36       25.65      6.19 o 
   7   0   9        8.15        5.65     11.94 o 
   8   0   9        1.32      -13.40     12.12 o 
  -8   1   9        1.41        4.19      8.34 o 
  -7   1   9        9.94       13.23      8.69 o 
  -6   1   9        0.92        4.88      6.82 o 
  -5   1   9       10.53       12.56      7.13 o 
  -4   1   9       20.87       10.40      5.69 o 
  -3   1   9       16.56       29.34      4.41 o 
  -2   1   9      565.32      629.47     14.22 o 
  -1   1   9     3572.10     3786.60     37.80 o 
   0   1   9     2398.35     2196.66     27.52 o 
   1   1   9     1244.88     1157.93     35.45 o 
   2   1   9      591.91      581.95     22.78 o 
   3   1   9      576.83      526.63     18.79 o 
   4   1   9        5.01        3.17      4.59 o 
   5   1   9      508.31      530.91     21.01 o 
   6   1   9       55.35       57.22     22.96 o 
   7   1   9      137.34      154.73     27.61 o 
   8   1   9       20.54       12.30     17.68 o 
  -8   2   9        0.12       -1.16      8.92 o 
  -7   2   9        0.88        3.72      7.53 o 
  -6   2   9      127.03      135.61     15.82 o 
  -5   2   9        8.07        8.86      6.30 o 
  -4   2   9      304.99      301.38     16.65 o 
  -3   2   9       33.99       52.14      5.65 o 
  -2   2   9     3331.81     3743.65     38.75 o 
  -1   2   9    10777.13    11029.59    138.21 o 
   0   2   9     4204.06     4089.09     51.34 o 
   1   2   9     1130.88     1325.34     40.83 o 
   2   2   9      219.14      185.72     17.86 o 
   3   2   9      328.91      289.42     21.32 o 
   4   2   9       29.73       16.68      9.02 o 
   5   2   9       90.03      101.42     17.04 o 
   6   2   9        9.51       14.18      7.40 o 
   7   2   9       10.78       12.39     15.04 o 
  -8   3   9        7.85        8.38     16.22 o 
  -7   3   9      124.89      148.63     27.61 o 
  -6   3   9       10.29        5.88      6.83 o 
  -5   3   9      465.53      451.76     21.55 o 
  -4   3   9      250.64      245.96     10.69 o 
  -3   3   9        4.01        8.03      3.44 o 
  -2   3   9     1103.34     1162.94     21.16 o 
  -1   3   9       40.65       41.96     10.92 o 
   0   3   9     7460.45     8239.81    116.38 o 
   1   3   9      179.74      174.87     17.68 o 
   2   3   9      312.96      318.58     22.15 o 
   3   3   9       19.87       14.49      8.48 o 
   4   3   9       11.04        8.48      7.84 o 
   5   3   9       28.69       26.34     12.21 o 
   6   3   9       31.55       29.01      9.52 o 
   7   3   9        5.25      -11.94     12.21 o 
  -8   4   9        5.23       14.67     14.76 o 
  -7   4   9       10.10        4.74     11.03 o 
  -6   4   9      134.17      110.53     22.78 o 
  -5   4   9       13.90       12.84      7.41 o 
  -4   4   9     1557.15     1552.71     26.91 o 
  -3   4   9      733.37      728.31     17.82 o 
  -2   4   9        0.47        2.97      3.52 o 
  -1   4   9       25.10       28.26      6.97 o 
   0   4   9     1901.70     1796.85     50.21 o 
   1   4   9      158.13      162.94     18.77 o 
   2   4   9       58.53       75.91     14.49 o 
   3   4   9       61.30       65.06     14.76 o 
   4   4   9      503.48      512.14     31.90 o 
   5   4   9        0.10        1.93      6.62 o 
   6   4   9        1.49      -10.66     10.39 o 
   7   4   9       36.85       17.22     16.04 o 
  -8   5   9       34.57       35.08     17.95 o 
  -7   5   9       48.69       51.40     19.14 o 
  -6   5   9       43.33       37.36     15.67 o 
  -5   5   9       22.78       25.52     13.40 o 
  -4   5   9       33.09       35.86      6.39 o 
  -3   5   9        2.71       -5.24      3.49 o 
  -2   5   9        0.09        1.77      3.76 o 
  -1   5   9      653.76      698.31     32.35 o 
   0   5   9      185.83      221.81     21.05 o 
   1   5   9       20.80       40.64     11.66 o 
   2   5   9        0.41        3.19      7.75 o 
   3   5   9       52.17       23.60     10.57 o 
   4   5   9       92.51       95.77     17.95 o 
   5   5   9       20.50       33.39      9.94 o 
   6   5   9        1.57        0.55     13.58 o 
  -8   6   9       41.11       31.99     17.68 o 
  -7   6   9        0.86        1.37     10.93 o 
  -6   6   9        1.11        3.19     12.58 o 
  -5   6   9       89.94       80.19     19.14 o 
  -4   6   9      150.32      152.89     13.97 o 
  -3   6   9      373.47      415.21     15.38 o 
  -2   6   9      108.25      127.72     15.54 o 
  -1   6   9        3.84        5.29      7.66 o 
   0   6   9      183.63      179.98     20.78 o 
   1   6   9       12.86        4.37      7.11 o 
   2   6   9        2.19        1.46      9.39 o 
   3   6   9        5.34       -1.37      9.02 o 
   4   6   9       44.49       45.02     15.49 o 
   5   6   9       76.41      102.34     33.44 o 
   6   6   9        0.46        5.56     13.30 o 
  -7   7   9        9.71       21.05     15.13 o 
  -6   7   9      328.87      313.20     36.45 o 
  -5   7   9      172.13      181.07     27.16 o 
  -4   7   9      343.22      343.68     20.10 o 
  -3   7   9     2807.68     2790.92     61.61 o 
  -2   7   9     1479.64     1398.80     53.90 o 
  -1   7   9      289.81      282.58     25.97 o 
   0   7   9        0.29       -0.46      7.56 o 
   1   7   9      696.89      748.61     39.64 o 
   2   7   9       64.73       46.20     15.04 o 
   3   7   9       44.36       42.10     14.22 o 
   4   7   9       19.71       19.36      8.29 o 
   5   7   9        0.23        1.81      7.72 o 
  -7   8   9        8.24        4.56     14.76 o 
  -6   8   9       25.23       36.00     18.32 o 
  -5   8   9       28.80        7.56     15.31 o 
  -4   8   9      155.78      144.30     16.09 o 
  -3   8   9       49.88       66.02     12.69 o 
  -2   8   9      226.38      269.46     27.43 o 
  -1   8   9       21.35       18.86     11.94 o 
   0   8   9     1731.87     1767.15     62.43 o 
   1   8   9       32.72       26.43     12.58 o 
   2   8   9        0.67       -4.47      9.02 o 
   3   8   9      203.41      167.86     25.56 o 
   4   8   9       48.29       45.44     11.70 o 
  -6   9   9      107.79      111.17     27.98 o 
  -5   9   9        3.76       -5.44      8.48 o 
  -4   9   9        2.29       10.80      8.91 o 
  -3   9   9      356.28      334.51     23.99 o 
  -2   9   9        4.50       -8.02      8.84 o 
  -1   9   9      330.65      297.62     30.71 o 
   0   9   9      462.75      500.29     37.00 o 
   1   9   9        0.02        8.48     10.75 o 
   2   9   9       22.87       40.21     11.03 o 
   3   9   9        2.66       -6.87     13.35 o 
   4   9   9       27.27       19.96     11.43 o 
  -5  10   9        0.00      -22.69     26.34 o 
  -4  10   9       57.75       60.41     13.98 o 
  -3  10   9       46.42       63.15     16.86 o 
  -2  10   9        7.18      -12.39     10.21 o 
  -1  10   9      105.12       85.84     21.32 o 
   0  10   9        1.09        3.55     10.48 o 
   1  10   9        0.07       -5.66      7.59 o 
   2  10   9      206.43      174.75     20.20 o 
   3  10   9        3.13        0.95     10.57 o 
  -4  11   9       27.08       19.23     14.40 o 
  -3  11   9       67.82       77.55     20.50 o 
  -2  11   9       27.89       24.60     15.76 o 
  -1  11   9       98.16       93.40     21.78 o 
   0  11   9        0.09      -13.67     10.66 o 
   1  11   9        3.75      -11.03     11.85 o 
   0 -12  10        5.78      -14.03     11.66 o 
   1 -12  10       58.09       57.59     19.50 o 
   2 -12  10        0.50        5.38     11.94 o 
   3 -12  10        3.65       -2.00     11.76 o 
  -1 -11  10       26.24        7.66     12.85 o 
   0 -11  10       70.41       54.04     16.49 o 
   1 -11  10        1.16       -2.00      9.57 o 
   2 -11  10       51.53       45.11     14.85 o 
   3 -11  10      218.61      220.80     32.35 o 
   4 -11  10      217.11      276.84     34.81 o 
   5 -11  10       30.37       61.51     20.50 o 
  -3 -10  10       18.91       28.25     14.67 o 
  -2 -10  10       10.09        3.01     11.48 o 
  -1 -10  10       22.61       12.94     11.39 o 
   0 -10  10       48.91       18.68     11.94 o 
   1 -10  10        1.98       -1.37      9.66 o 
   2 -10  10        0.45       -9.48      9.11 o 
   3 -10  10       23.93       15.58     12.21 o 
   4 -10  10       70.06       61.60     19.50 o 
   5 -10  10       52.52       56.86     19.05 o 
   6 -10  10       11.27        2.28     15.76 o 
  -4  -9  10        0.27       -9.11     11.30 o 
  -3  -9  10        1.51        5.92     11.03 o 
  -2  -9  10       38.03       25.41      9.25 o 
  -1  -9  10      286.61      267.67     39.77 o 
   0  -9  10        0.03        8.11      9.48 o 
   1  -9  10      109.50      109.99     19.32 o 
   2  -9  10        1.35        0.64     10.66 o 
   3  -9  10       30.15       32.99     13.67 o 
   4  -9  10       48.73       55.56     31.48 o 
   5  -9  10        5.26        2.10     11.12 o 
   6  -9  10      128.08      144.62     27.43 o 
  -5  -8  10       48.11       27.16     15.67 o 
  -4  -8  10      108.09      115.73     23.88 o 
  -3  -8  10        5.30       -3.92      8.38 o 
  -2  -8  10      345.20      371.59     20.90 o 
  -1  -8  10       14.96       12.57      7.60 o 
   0  -8  10      157.52      191.04     15.58 o 
   1  -8  10      476.73      488.35     32.08 o 
   2  -8  10      193.37      207.13     24.97 o 
   3  -8  10      175.30      173.83     17.02 o 
   4  -8  10      159.40      166.19     16.87 o 
   5  -8  10       41.18       27.74     14.40 o 
   6  -8  10       14.76        6.11     11.57 o 
   7  -8  10        0.37       -2.19     13.21 o 
  -6  -7  10        8.79       20.96     15.76 o 
  -5  -7  10       12.52       12.76     15.04 o 
  -4  -7  10        0.43        0.27     10.93 o 
  -3  -7  10      173.47      187.45     25.97 o 
  -2  -7  10       34.77       30.97     17.04 o 
  -1  -7  10      184.23      202.12     15.30 o 
   0  -7  10     2004.19     2041.53     44.06 o 
   1  -7  10      123.01      123.85     15.63 o 
   2  -7  10     2101.48     2204.94     66.98 o 
   3  -7  10      125.67      128.74     13.98 o 
   4  -7  10        2.54        6.09      7.31 o 
   5  -7  10       64.25       76.68     14.85 o 
   6  -7  10        0.06       10.93     12.39 o 
   7  -7  10       21.35       28.70     16.68 o 
  -6  -6  10        4.09       -4.92     11.94 o 
  -5  -6  10       32.84       14.76     12.94 o 
  -4  -6  10       86.85       80.83     19.14 o 
  -3  -6  10      393.63      443.15     33.35 o 
  -2  -6  10      188.61      214.28     15.32 o 
  -1  -6  10      209.80      200.25     17.41 o 
   0  -6  10     1083.23     1079.90     35.63 o 
   1  -6  10     1749.66     1694.74     82.70 o 
   2  -6  10        5.24        5.92      8.02 o 
   3  -6  10        0.87       -2.48     14.67 o 
   4  -6  10       30.76       20.97     16.81 o 
   5  -6  10      599.77      622.56     26.22 o 
   6  -6  10        0.38       -6.54      6.90 o 
   7  -6  10       24.17       35.08     14.67 o 
  -7  -5  10       34.81       44.74     20.50 o 
  -6  -5  10        3.88       -0.46     10.30 o 
  -5  -5  10       34.67       43.01     15.31 o 
  -4  -5  10       23.35       43.74     14.94 o 
  -3  -5  10       95.94      100.51     19.32 o 
  -2  -5  10      172.50      156.67     12.34 o 
  -1  -5  10      146.37      181.16     16.22 o 
   0  -5  10      878.89      880.34     28.75 o 
   1  -5  10       15.73       21.59      7.24 o 
   2  -5  10       16.37       25.49      7.27 o 
   3  -5  10      788.89      782.08     23.84 o 
   4  -5  10      215.89      211.60     15.04 o 
   5  -5  10      413.24      457.70     21.89 o 
   6  -5  10       57.93       53.51     11.07 o 
   7  -5  10       17.19       11.38      8.23 o 
  -7  -4  10       25.16       10.11     14.76 o 
  -6  -4  10       15.41        6.93     12.48 o 
  -5  -4  10        6.89        9.29     10.57 o 
  -4  -4  10       50.96       64.24     16.59 o 
  -3  -4  10      397.86      361.20     15.38 o 
  -2  -4  10      155.56      147.63     11.26 o 
  -1  -4  10       23.64       20.21      5.56 o 
   0  -4  10      457.91      462.32     28.34 o 
   1  -4  10     1033.91     1036.44     24.70 o 
   2  -4  10        5.21       -1.07      2.93 o 
   3  -4  10      278.77      306.15     14.69 o 
   4  -4  10       12.47        1.37      5.34 o 
   5  -4  10       54.26       64.12     10.55 o 
   6  -4  10        1.57        5.02      6.96 o 
   7  -4  10        1.15       -3.04      9.34 o 
  -7  -3  10       22.51       17.95     14.31 o 
  -6  -3  10       39.51       77.91     19.23 o 
  -5  -3  10       19.41       20.32     12.21 o 
  -4  -3  10      354.67      366.61     31.44 o 
  -3  -3  10        0.33        1.58      4.07 o 
  -2  -3  10     1996.51     1997.92     34.77 o 
  -1  -3  10     1383.74     1354.60     34.08 o 
   0  -3  10      347.12      464.73     16.89 o 
   1  -3  10      374.75      378.54     15.23 o 
   2  -3  10      967.51      914.05     21.00 o 
   3  -3  10      213.40      237.66     13.16 o 
   4  -3  10      310.79      326.68     20.69 o 
   5  -3  10       16.55        9.04      6.28 o 
   6  -3  10        0.03        0.72      6.50 o 
   7  -3  10       80.84       74.57     20.91 o 
   8  -3  10        0.04       -1.18     11.85 o 
  -8  -2  10        0.51      -14.40     12.39 o 
  -7  -2  10       10.02       -2.37     11.76 o 
  -6  -2  10      213.47      282.67     32.35 o 
  -5  -2  10       51.33       36.54     13.49 o 
  -4  -2  10        5.35       20.32     10.11 o 
  -3  -2  10     1169.65     1128.38     23.21 o 
  -2  -2  10      513.13      469.54     16.01 o 
  -1  -2  10     1261.64     1275.43     26.22 o 
   0  -2  10     1754.33     1847.39     31.95 o 
   1  -2  10       39.06       80.42     18.18 o 
   2  -2  10     5173.16     5276.39    112.82 o 
   3  -2  10       65.53       88.76     12.85 o 
   4  -2  10      144.50      139.33     12.11 o 
   5  -2  10      614.19      627.09     24.17 o 
   6  -2  10      304.70      338.13     20.95 o 
   7  -2  10        3.08        4.01     10.93 o 
   8  -2  10       13.16        4.01     11.03 o 
  -8  -1  10       33.54       14.29     10.95 o 
  -7  -1  10       33.68       28.80     15.58 o 
  -6  -1  10      198.80      214.88     28.52 o 
  -5  -1  10       46.81       43.47     14.03 o 
  -4  -1  10       32.64       28.07     11.66 o 
  -3  -1  10     1335.13     1314.14     18.22 o 
  -2  -1  10     1999.06     2025.61     32.81 o 
  -1  -1  10       21.21       21.70      5.33 o 
   0  -1  10       81.05       74.17     12.53 o 
   1  -1  10      469.93      459.02     16.34 o 
   2  -1  10      559.81      556.97     26.98 o 
   3  -1  10      259.40      239.30     20.50 o 
   4  -1  10      149.92      148.54     18.23 o 
   5  -1  10      180.66      115.18     17.77 o 
   6  -1  10        7.75       15.86     10.11 o 
   7  -1  10        0.21       -7.56     10.02 o 
   8  -1  10        0.24       -2.46     10.66 o 
  -8   0  10        3.25        2.31      8.87 o 
  -7   0  10      215.16      219.79     21.72 o 
  -6   0  10      226.28      272.47     24.28 o 
  -5   0  10       61.49       66.98     11.30 o 
  -4   0  10        7.73       12.51      9.52 o 
  -3   0  10     1173.61     1217.91     20.53 o 
  -2   0  10       26.37       30.32      3.88 o 
  -1   0  10     1780.83     1720.46     20.57 o 
   0   0  10      457.64      476.65     16.21 o 
   1   0  10     2262.33     2201.07     37.15 o 
   2   0  10      152.52      113.82     15.22 o 
   3   0  10      154.04      166.22     18.23 o 
   4   0  10      200.54      203.76     21.69 o 
   5   0  10       28.09       29.57      7.64 o 
   6   0  10      500.93      506.93     21.73 o 
   7   0  10        0.02       -1.73     11.85 o 
   8   0  10        1.30       -9.66     13.49 o 
  -8   1  10        6.62        8.96     16.18 o 
  -7   1  10        2.08       -5.70      8.25 o 
  -6   1  10      271.89      261.95     32.85 o 
  -5   1  10      720.82      761.67     28.79 o 
  -4   1  10      475.43      504.58     21.71 o 
  -3   1  10       26.05       23.33      4.34 o 
  -2   1  10     1403.13     1389.41     22.16 o 
  -1   1  10      275.71      339.83      9.01 o 
   0   1  10      178.30      172.16      8.87 o 
   1   1  10      315.78      271.56     18.41 o 
   2   1  10       13.27        7.70      7.24 o 
   3   1  10      138.61      139.70     11.98 o 
   4   1  10      117.55      120.26     11.69 o 
   5   1  10       20.57       16.64      6.87 o 
   6   1  10       86.84       76.40     22.46 o 
   7   1  10        4.37        3.28     12.94 o 
  -8   2  10        1.78       -1.11      9.04 o 
  -7   2  10       18.00       23.09      9.65 o 
  -6   2  10        0.35        0.98      6.42 o 
  -5   2  10       23.35       27.82      8.86 o 
  -4   2  10       41.59       44.06      8.42 o 
  -3   2  10       36.49       35.16      5.17 o 
  -2   2  10      349.99      386.78     12.29 o 
  -1   2  10       71.96       65.87      6.37 o 
   0   2  10      557.20      515.82     18.23 o 
   1   2  10        7.24       10.84      6.65 o 
   2   2  10      508.61      512.41     27.89 o 
   3   2  10      338.38      332.16     23.88 o 
   4   2  10       40.47       42.10     11.57 o 
   5   2  10       63.50       77.09     15.86 o 
   6   2  10        0.02        3.55      6.77 o 
   7   2  10        5.82       16.04     14.31 o 
  -8   3  10       14.46       18.41     16.68 o 
  -7   3  10        7.03        5.03      8.08 o 
  -6   3  10      213.97      228.43     19.32 o 
  -5   3  10      541.48      579.25     24.52 o 
  -4   3  10       27.36       37.01      5.89 o 
  -3   3  10       66.73       65.75      6.68 o 
  -2   3  10       61.46       58.82      8.37 o 
  -1   3  10       39.23       33.41      5.54 o 
   0   3  10      304.83      378.91     23.33 o 
   1   3  10      134.13      132.86     17.13 o 
   2   3  10      353.30      385.20     26.06 o 
   3   3  10      670.44      731.85     35.63 o 
   4   3  10      352.02      335.35     27.07 o 
   5   3  10       60.43       40.37     13.12 o 
   6   3  10       16.17       18.39      9.59 o 
   7   3  10       48.23       53.22     20.50 o 
  -8   4  10        1.94       15.49     14.94 o 
  -7   4  10       24.18       33.08     16.31 o 
  -6   4  10       36.67       28.43     14.49 o 
  -5   4  10      556.98      548.96     24.29 o 
  -4   4  10      202.71      221.03     12.83 o 
  -3   4  10      791.48      767.17     31.16 o 
  -2   4  10        3.89       13.68      4.49 o 
  -1   4  10     1300.69     1267.28     43.88 o 
   0   4  10     2172.32     2231.65     58.87 o 
   1   4  10      614.84      559.52     30.44 o 
   2   4  10      296.21      268.18     24.24 o 
   3   4  10        4.75        2.28      8.75 o 
   4   4  10       30.31       30.62     12.58 o 
   5   4  10        2.06       16.77     10.11 o 
   6   4  10        0.01        2.23      7.85 o 
   7   4  10        0.71      -12.21     12.12 o 
  -8   5  10       35.47       64.52     22.51 o 
  -7   5  10      186.58      178.06     30.89 o 
  -6   5  10        4.15       -0.18     11.39 o 
  -5   5  10      170.09      195.29     26.34 o 
  -4   5  10      150.25      159.22     10.76 o 
  -3   5  10        5.86        4.99      5.77 o 
  -2   5  10      111.19      103.44     18.95 o 
  -1   5  10     1366.24     1231.11     44.20 o 
   0   5  10      310.82      264.54     23.15 o 
   1   5  10      108.60      119.47     17.77 o 
   2   5  10       31.29       18.41     10.02 o 
   3   5  10      732.64      772.40     40.01 o 
   4   5  10       12.02       11.48     10.30 o 
   5   5  10       10.36       14.21      8.98 o 
   6   5  10       68.56       91.67     24.70 o 
  -7   6  10        2.07      -12.76     10.12 o 
  -6   6  10      124.87      115.09     23.97 o 
  -5   6  10      201.48      226.73     28.80 o 
  -4   6  10      902.55      823.90     28.16 o 
  -3   6  10      142.32      125.75     12.72 o 
  -2   6  10      301.35      284.51     28.21 o 
  -1   6  10      117.94      158.20     19.96 o 
   0   6  10      703.41      767.84     38.18 o 
   1   6  10       48.35       44.93     13.49 o 
   2   6  10        0.67       -3.92      8.38 o 
   3   6  10        0.20       -4.47      9.57 o 
   4   6  10      108.96      109.81     21.14 o 
   5   6  10       13.16        3.88      8.59 o 
   6   6  10       12.06       -2.64     12.85 o 
  -7   7  10       26.86       13.12     15.40 o 
  -6   7  10       38.42       49.48     19.41 o 
  -5   7  10        7.11        4.74     11.94 o 
  -4   7  10      980.04      978.05     32.58 o 
  -3   7  10        0.27        5.57      6.86 o 
  -2   7  10     1435.24     1464.40     53.04 o 
  -1   7  10       46.67       29.25     11.94 o 
   0   7  10      114.73      126.57     20.41 o 
   1   7  10      145.50      171.96     23.97 o 
   2   7  10       21.09       27.16     13.03 o 
   3   7  10       17.50        9.20     11.03 o 
   4   7  10       29.13       40.97     11.72 o 
   5   7  10        2.34        1.66     11.98 o 
  -7   8  10       17.80       10.39     16.86 o 
  -6   8  10       48.66       64.79     21.32 o 
  -5   8  10       22.19       10.39     15.58 o 
  -4   8  10       52.77       65.62     18.64 o 
  -3   8  10       95.50       86.61     14.38 o 
  -2   8  10       87.02       86.66     18.32 o 
  -1   8  10      378.80      381.19     32.08 o 
   0   8  10     1198.56     1129.86     50.94 o 
   1   8  10       10.37      -12.30      8.20 o 
   2   8  10        6.08       20.78     13.49 o 
   3   8  10       40.29       64.34     18.23 o 
   4   8  10        1.65       -6.24      7.80 o 
  -6   9  10        3.61        4.74     15.67 o 
  -5   9  10      124.34       72.26     23.42 o 
  -4   9  10        4.32       -0.45      7.80 o 
  -3   9  10       33.41       37.91     14.94 o 
  -2   9  10      164.14      182.07     25.61 o 
  -1   9  10       43.21       33.53     14.67 o 
   0   9  10       32.83       35.81     14.31 o 
   1   9  10        1.66       -4.92     10.84 o 
   2   9  10      392.71      481.61     39.82 o 
   3   9  10        9.03        7.84      8.95 o 
  -5  10  10        3.43       10.66     18.13 o 
  -4  10  10       46.67       24.69     36.91 o 
  -3  10  10        0.57        2.64     11.57 o 
  -2  10  10       18.18        6.01     13.21 o 
  -1  10  10        2.59        4.10     11.12 o 
   0  10  10        3.80        9.11     11.66 o 
   1  10  10        0.34       -0.27     12.76 o 
   2  10  10        2.49        2.89      8.43 o 
  -4  11  10        0.34       -2.19     11.85 o 
  -3  11  10        5.44        4.37     12.30 o 
  -2  11  10       43.71       32.44     17.31 o 
  -1  11  10        4.55        2.83     12.94 o 
   0  11  10        1.26       10.84     15.49 o 
   0 -12  11       21.13       15.13     13.94 o 
   1 -12  11       77.41       55.50     18.32 o 
   2 -12  11      111.67      102.51     24.06 o 
  -1 -11  11      234.05      266.63     30.62 o 
   0 -11  11        0.02       11.57     11.94 o 
   1 -11  11        5.67       12.85     12.85 o 
   2 -11  11      138.24      134.96     25.88 o 
   3 -11  11        0.91        7.11     12.94 o 
   4 -11  11       28.98       31.71     16.13 o 
  -3 -10  11       12.30       10.11     12.76 o 
  -1 -10  11        0.48       -6.93      8.38 o 
   0 -10  11       42.94       42.56     13.76 o 
   1 -10  11       33.44       28.80     14.67 o 
   2 -10  11       74.56       72.08     19.59 o 
   3 -10  11        0.03       -6.65     10.11 o 
   4 -10  11       19.81       25.79     14.85 o 
   5 -10  11        3.97       24.60     16.13 o 
  -4  -9  11       60.95       32.08     17.04 o 
  -3  -9  11       26.73       13.85     12.76 o 
  -2  -9  11      144.51      134.86     15.56 o 
  -1  -9  11       13.34       18.97      8.12 o 
   0  -9  11       58.31      105.61     20.14 o 
   1  -9  11       57.50       67.16     18.68 o 
   2  -9  11      537.20      577.20     39.37 o 
   3  -9  11      122.15      109.35     21.51 o 
   4  -9  11       19.47        8.02     11.30 o 
   5  -9  11       80.65      122.93     24.88 o 
   6  -9  11        6.87      -14.85     12.58 o 
  -5  -8  11        9.33       28.70     16.04 o 
  -4  -8  11       16.14       21.32     13.03 o 
  -3  -8  11       11.04       -1.18     10.84 o 
  -2  -8  11        3.17       10.31      8.75 o 
  -1  -8  11        0.19       -8.60      6.25 o 
   0  -8  11       25.11        8.69      7.47 o 
   1  -8  11      165.77      130.95     21.60 o 
   2  -8  11     1045.95      995.53     47.84 o 
   3  -8  11       84.61       77.00     18.50 o 
   4  -8  11       29.16       51.76     16.04 o 
   5  -8  11       21.59       24.33     13.85 o 
   6  -8  11       11.55       20.59     14.22 o 
   7  -8  11       77.30       91.40     22.33 o 
  -6  -7  11        2.53       15.13     14.22 o 
  -5  -7  11      223.45      202.03     31.81 o 
  -4  -7  11       87.74       90.40     22.24 o 
  -3  -7  11       17.67       13.03     11.57 o 
  -2  -7  11       70.17       61.73     10.74 o 
  -1  -7  11        8.13        3.00      6.03 o 
   0  -7  11      287.38      312.92     17.59 o 
   1  -7  11      146.10      177.77     16.36 o 
   2  -7  11     1290.06     1421.75     54.86 o 
   3  -7  11      322.59      294.70     28.89 o 
   4  -7  11      251.74      279.76     29.16 o 
   5  -7  11       31.49       46.38     15.49 o 
   6  -7  11       97.62      112.36     22.51 o 
   7  -7  11       96.80       89.67     21.60 o 
  -6  -6  11       26.89       19.41     14.76 o 
  -5  -6  11       19.41       12.76     11.94 o 
  -4  -6  11       18.62       12.12     11.48 o 
  -3  -6  11      188.54      207.41     26.61 o 
  -2  -6  11        7.65       11.34      9.48 o 
  -1  -6  11      219.48      259.25     16.34 o 
   0  -6  11      296.72      296.12     16.45 o 
   1  -6  11      616.90      565.95     20.52 o 
   2  -6  11     2936.28     2989.50     76.82 o 
   3  -6  11      285.47      296.53     27.43 o 
   4  -6  11      110.58       97.05     18.59 o 
   5  -6  11       51.87       58.23     16.04 o 
   6  -6  11       15.39        6.01     12.48 o 
   7  -6  11        0.03       14.03     12.58 o 
  -7  -5  11       40.90       50.30     20.96 o 
  -6  -5  11       17.55       20.69     15.04 o 
  -5  -5  11       13.85       -5.65      9.02 o 
  -4  -5  11       76.27       61.42     17.04 o 
  -3  -5  11      115.81      166.40     23.79 o 
  -2  -5  11      968.64     1041.77     28.39 o 
  -1  -5  11        4.27       -0.35      8.57 o 
   0  -5  11      483.47      484.44     32.40 o 
   1  -5  11       14.75       28.39      6.64 o 
   2  -5  11      104.22       91.08      8.02 o 
   3  -5  11      668.64      623.40     34.45 o 
   4  -5  11      734.64      794.45     40.37 o 
   5  -5  11        0.48        9.20     10.66 o 
   6  -5  11       13.24        3.65      9.57 o 
   7  -5  11      114.31      105.16     20.50 o 
  -7  -4  11        0.91        3.19     14.12 o 
  -6  -4  11        1.62       -4.56     10.21 o 
  -5  -4  11        5.34       -7.93      9.93 o 
  -4  -4  11      642.35      704.42     42.10 o 
  -3  -4  11        3.66        5.10      9.02 o 
  -2  -4  11       32.30       25.59      6.52 o 
  -1  -4  11       70.69       74.53      9.21 o 
   0  -4  11        0.37        6.06      4.94 o 
   1  -4  11      926.20      864.38     23.54 o 
   2  -4  11        2.53        7.62      3.84 o 
   3  -4  11       15.11        8.02      4.60 o 
   4  -4  11       33.12       27.72      6.96 o 
   5  -4  11       71.12       51.67     13.94 o 
   6  -4  11        0.88       -4.74      8.93 o 
   7  -4  11        0.00        2.55     10.66 o 
  -7  -3  11        1.21       -7.93     11.94 o 
  -6  -3  11       16.42        3.83     11.39 o 
  -5  -3  11       37.64       27.43     14.12 o 
  -4  -3  11       12.33       15.76     10.21 o 
  -3  -3  11       17.27       10.84      9.57 o 
  -2  -3  11       33.38       24.85      5.98 o 
  -1  -3  11       22.70       21.64      5.80 o 
   0  -3  11      301.15      254.19     13.36 o 
   1  -3  11     2053.82     2025.42     36.05 o 
   2  -3  11      198.30      221.30      8.86 o 
   3  -3  11       98.13       90.59     15.08 o 
   4  -3  11      582.79      588.34     24.56 o 
   5  -3  11       83.68       63.80     10.88 o 
   6  -3  11        5.26        3.74      9.57 o 
   7  -3  11       12.36       14.03     11.57 o 
  -8  -2  11        0.01        3.28     14.49 o 
  -7  -2  11       55.79       45.75     17.59 o 
  -6  -2  11       82.08      103.52     22.60 o 
  -5  -2  11       83.47      116.91     21.96 o 
  -4  -2  11       20.00       10.66      9.29 o 
  -3  -2  11      874.23      865.38     21.46 o 
  -2  -2  11      366.81      349.54     14.63 o 
  -1  -2  11     4099.70     3851.05     50.73 o 
   0  -2  11     1080.15     1103.81     25.76 o 
   1  -2  11     1046.39     1015.93     25.26 o 
   2  -2  11       32.30       20.03      8.66 o 
   3  -2  11        0.43       -5.67      3.78 o 
   4  -2  11      386.58      351.27     23.28 o 
   5  -2  11      124.48      123.73     13.37 o 
   6  -2  11       56.73       61.35     11.27 o 
   7  -2  11       45.07       36.63     14.31 o 
  -8  -1  11       45.62       55.68     14.13 o 
  -7  -1  11        3.36       -1.91     10.75 o 
  -6  -1  11      156.21      155.19     25.52 o 
  -5  -1  11       10.42        9.20     10.93 o 
  -4  -1  11      133.46      160.20     22.33 o 
  -3  -1  11      291.18      301.37      9.60 o 
  -2  -1  11     1451.90     1492.22     23.31 o 
  -1  -1  11      233.64      197.65     21.92 o 
   0  -1  11      491.91      435.93     16.28 o 
   1  -1  11     4964.74     4971.36     78.69 o 
   2  -1  11      236.64      283.29     11.27 o 
   3  -1  11        0.03        1.37      6.47 o 
   4  -1  11      985.71     1121.66     44.20 o 
   5  -1  11       88.65       99.14     17.95 o 
   6  -1  11       47.34       68.62     17.13 o 
   7  -1  11       24.05       22.05     12.30 o 
  -8   0  11      182.93      202.10     23.81 o 
  -7   0  11       86.50       64.33     14.04 o 
  -6   0  11       44.83       36.10     10.91 o 
  -5   0  11       28.76       20.58      8.20 o 
  -4   0  11        0.00        5.52      5.81 o 
  -3   0  11      516.89      544.69     22.09 o 
  -2   0  11      131.42      101.72      5.88 o 
  -1   0  11     1267.30     1319.46     32.08 o 
   0   0  11      398.01      413.94     16.33 o 
   1   0  11      820.54      772.31     31.99 o 
   2   0  11      870.05      865.98     35.54 o 
   3   0  11      225.10      231.92     21.87 o 
   4   0  11       16.05        6.46      4.64 o 
   5   0  11       22.24       13.82      6.77 o 
   6   0  11        5.04       17.25      7.00 o 
   7   0  11       60.66       47.39     18.04 o 
  -8   1  11       10.42       -6.28      8.76 o 
  -7   1  11       51.10       47.74     12.15 o 
  -6   1  11       88.47       80.62     13.38 o 
  -5   1  11      456.10      408.27     40.14 o 
  -4   1  11     1009.66     1039.88     31.76 o 
  -3   1  11       74.26       83.35     11.48 o 
  -2   1  11        2.86        8.62      3.60 o 
  -1   1  11     1415.62     1278.97     17.81 o 
   0   1  11       75.91       44.70      5.83 o 
   1   1  11      100.18      100.24     12.80 o 
   2   1  11       99.48       88.43     19.86 o 
   3   1  11       30.64       19.45     13.21 o 
   4   1  11       30.16       29.87      7.12 o 
   5   1  11       57.13       62.14     10.20 o 
   6   1  11       16.08        7.75     10.11 o 
   7   1  11        4.44        1.82     13.03 o 
  -8   2  11       11.88       -2.51      9.01 o 
  -7   2  11       10.52       14.79      8.66 o 
  -6   2  11        3.96       15.53      8.20 o 
  -5   2  11       46.78       41.02      9.92 o 
  -4   2  11       35.20       30.27      7.96 o 
  -3   2  11      833.59      816.00     18.36 o 
  -2   2  11      161.64      158.20      8.99 o 
  -1   2  11       40.43       63.78      9.75 o 
   0   2  11      552.71      599.56     31.44 o 
   1   2  11     2000.39     1944.03     53.68 o 
   2   2  11      926.17      926.18     38.73 o 
   3   2  11     1345.53     1310.75     47.66 o 
   4   2  11       86.88       72.17     14.76 o 
   5   2  11       65.62       47.39     13.58 o 
   6   2  11        2.86       -1.12      6.92 o 
   7   2  11       66.82       42.56     20.05 o 
  -8   3  11       35.03       60.14     22.42 o 
  -7   3  11        8.82       13.88      9.35 o 
  -6   3  11       19.48       13.06      8.84 o 
  -5   3  11      240.11      244.66     31.44 o 
  -4   3  11      169.33      182.71     14.89 o 
  -3   3  11       12.12       15.00      4.43 o 
  -2   3  11        3.90        3.42      3.56 o 
  -1   3  11       83.08       83.66      7.79 o 
   0   3  11        9.61        5.38      6.56 o 
   1   3  11       76.36       64.88     12.67 o 
   3   3  11        0.84        0.82      7.56 o 
   4   3  11      228.30      283.77     26.43 o 
   5   3  11       23.25       26.61     12.48 o 
   6   3  11        1.10       13.32      8.38 o 
   7   3  11        9.23        9.66     15.67 o 
  -8   4  11       18.10       -8.75     12.76 o 
  -7   4  11       61.44       55.22     19.77 o 
  -6   4  11       30.66       33.35     10.47 o 
  -5   4  11        1.53       -1.62      6.72 o 
  -4   4  11      324.75      340.46     20.39 o 
  -3   4  11      643.63      622.41     17.59 o 
  -2   4  11      621.60      551.03     16.53 o 
  -1   4  11      350.55      384.36     38.32 o 
   0   4  11        3.21        0.27      6.11 o 
   1   4  11       27.65       12.03      8.84 o 
   2   4  11       22.78       25.06     10.93 o 
   3   4  11       29.64       45.75     13.67 o 
   4   4  11        1.20       -8.48      8.57 o 
   5   4  11       26.83       20.69     11.48 o 
   6   4  11       36.50       26.90     10.47 o 
  -7   5  11       82.69       89.76     22.51 o 
  -6   5  11      115.90      114.27     24.24 o 
  -5   5  11        7.86        1.91      9.93 o 
  -4   5  11      728.28      740.55     35.69 o 
  -3   5  11      263.75      251.36     12.80 o 
  -2   5  11      824.03      866.72     21.96 o 
  -1   5  11      647.71      605.63     32.26 o 
   0   5  11        0.70        8.57      7.66 o 
   1   5  11       53.63       85.11     16.49 o 
   2   5  11        4.68       13.67     10.30 o 
   3   5  11      112.28      139.24     21.69 o 
   4   5  11        9.87       16.49     11.03 o 
   5   5  11       25.23       23.06     13.58 o 
   6   5  11        0.00        7.02     12.76 o 
  -7   6  11       69.32       53.13     21.42 o 
  -6   6  11       31.63       36.82     17.50 o 
  -5   6  11        0.37        0.64     11.30 o 
  -4   6  11      666.08      669.60     25.86 o 
  -3   6  11      110.74      111.15     10.22 o 
  -2   6  11       75.94      104.93     13.38 o 
  -1   6  11       50.55       40.92     12.48 o 
   0   6  11       43.72       33.72     11.94 o 
   1   6  11      104.86       77.64     17.41 o 
   2   6  11       86.62       61.51     15.95 o 
   3   6  11       10.91       20.78     11.39 o 
   4   6  11        0.14       14.94     12.58 o 
   5   6  11       39.06       22.75     13.53 o 
  -7   7  11        2.33       25.88     17.41 o 
  -6   7  11        3.14        8.66     13.76 o 
  -5   7  11        8.65       34.81     14.94 o 
  -4   7  11      167.84      121.06     14.74 o 
  -3   7  11        3.10        2.29      7.32 o 
  -2   7  11        7.83        0.82      9.20 o 
  -1   7  11     1898.67     1923.80     64.25 o 
   0   7  11       71.46       50.58     14.49 o 
   1   7  11      264.47      293.88     29.16 o 
   2   7  11       75.80       58.41     16.77 o 
   3   7  11      187.37      194.28     26.52 o 
   4   7  11        2.25       12.48     12.30 o 
   5   7  11       44.04       52.02     13.43 o 
  -6   8  11       52.89       64.88     21.32 o 
  -5   8  11        9.26        8.11     14.49 o 
  -4   8  11        0.61       -6.50     17.13 o 
  -3   8  11       10.74        9.67     15.58 o 
  -2   8  11       87.51       51.49     15.86 o 
  -1   8  11        0.01       -9.93      7.93 o 
   0   8  11       36.63       21.14     12.85 o 
   1   8  11      105.26      105.80     21.96 o 
   2   8  11      278.12      323.96     33.08 o 
   3   8  11       26.70       53.49     18.32 o 
   4   8  11        1.97        2.21      9.75 o 
  -6   9  11       40.15       40.10     21.32 o 
  -5   9  11       56.12       66.61     23.69 o 
  -4   9  11       18.41        9.18     10.80 o 
  -3   9  11        0.21       -8.57      9.11 o 
  -2   9  11       13.76       27.79     14.12 o 
  -1   9  11        2.34       16.68     12.12 o 
   0   9  11        2.34       12.76     12.94 o 
   1   9  11       34.47       31.44     16.31 o 
   2   9  11      292.72      231.01     31.08 o 
   3   9  11        9.92        3.73      9.30 o 
  -5  10  11       24.07       18.59     21.42 o 
  -4  10  11       41.57       14.95     24.15 o 
  -3  10  11        7.81       16.59     13.94 o 
  -2  10  11      146.16      187.18     29.34 o 
  -1  10  11        9.27        1.46     12.21 o 
   0  10  11        7.03        4.47     13.76 o 
   1  10  11      159.42      189.64     30.44 o 
   2  10  11       12.41       18.22     10.51 o 
  -3  11  11        0.83        5.92     12.94 o 
  -2  11  11        0.84        0.18     12.30 o 
  -1  11  11        3.68       11.39     14.85 o 
   0  11  11       13.36       19.77     15.31 o 
  -1 -11  12       62.64       42.37     17.86 o 
   0 -11  12       18.34       -0.36     13.30 o 
   1 -11  12      180.98      168.13     28.07 o 
   2 -11  12       29.61       48.57     19.32 o 
   3 -11  12        0.26        7.20     15.22 o 
   4 -11  12        6.92       -1.00     14.31 o 
  -3 -10  12        0.04        0.09     11.66 o 
  -1 -10  12      225.47      236.02     28.43 o 
   0 -10  12      187.56      158.01     25.79 o 
   1 -10  12      112.83      130.77     24.06 o 
   2 -10  12        0.24       -5.10      9.93 o 
   3 -10  12        2.47       12.48     12.76 o 
   4 -10  12       31.53        8.38     11.12 o 
   5 -10  12        3.60        6.93     14.76 o 
  -4  -9  12       10.31       28.07     15.58 o 
  -3  -9  12       28.69       31.71     15.31 o 
  -2  -9  12       17.44       -9.44      7.41 o 
  -1  -9  12       52.50       52.58     16.22 o 
   0  -9  12      215.15      239.85     27.61 o 
   1  -9  12       19.16       48.39     16.04 o 
   2  -9  12        5.23       10.21     11.12 o 
   3  -9  12       24.12       -2.28     11.48 o 
   4  -9  12        0.27        0.18     11.12 o 
   5  -9  12        0.33        3.10     12.30 o 
   6  -9  12       16.95       22.24     16.04 o 
  -5  -8  12        8.51       10.02     14.40 o 
  -4  -8  12        0.28       23.51     13.94 o 
  -3  -8  12      184.13      249.69     30.98 o 
  -2  -8  12       93.63      126.43     15.00 o 
  -1  -8  12      285.35      299.31     19.82 o 
   0  -8  12      577.58      737.95     39.92 o 
   1  -8  12      132.50      128.40     21.05 o 
   2  -8  12      497.40      612.55     38.73 o 
   3  -8  12       19.14       32.90     13.21 o 
   4  -8  12       43.53       48.21     16.49 o 
   5  -8  12        0.04       -5.38     10.21 o 
   6  -8  12        8.70       28.70     17.04 o 
  -5  -7  12        2.96        6.47     15.04 o 
  -4  -7  12        3.72       12.76     12.94 o 
  -3  -7  12       71.29       99.69     21.05 o 
  -2  -7  12      102.74      102.81     23.51 o 
  -1  -7  12        9.75       13.99      6.96 o 
   0  -7  12      100.47       84.16     11.34 o 
   1  -7  12       36.13        6.56     10.48 o 
   2  -7  12      751.40      723.01     39.92 o 
   3  -7  12      277.24      226.27     26.79 o 
   4  -7  12      575.29      632.51     40.92 o 
   5  -7  12       81.37       82.83     20.69 o 
   6  -7  12        0.22       15.86     14.31 o 
   7  -7  12        1.62       -3.01     12.21 o 
  -6  -6  12       27.98       13.85     16.68 o 
  -5  -6  12        5.27       -2.73     10.02 o 
  -4  -6  12       35.38       40.28     15.04 o 
  -3  -6  12       46.12       24.79     12.85 o 
  -2  -6  12       70.63       94.87     16.99 o 
  -1  -6  12      290.48      288.50     34.53 o 
   0  -6  12      196.58      178.69     14.10 o 
   1  -6  12       23.59       19.59      6.67 o 
   2  -6  12      201.28      169.22     22.15 o 
   3  -6  12      437.78      397.77     30.26 o 
   4  -6  12      523.70      460.10     33.26 o 
   5  -6  12        0.12       10.93     10.84 o 
   6  -6  12        2.81       10.11     12.39 o 
   7  -6  12       34.71       34.99     16.04 o 
  -6  -5  12        3.97       -2.00     10.21 o 
  -5  -5  12       10.43        9.84     10.21 o 
  -4  -5  12        7.05       -0.09     10.02 o 
  -3  -5  12      418.15      413.45     32.53 o 
  -2  -5  12      403.33      431.78     31.89 o 
  -1  -5  12      379.88      444.09     25.83 o 
   0  -5  12      201.01      219.06     14.59 o 
   1  -5  12     1838.68     1857.92     50.44 o 
   2  -5  12      198.22      182.30     12.87 o 
   3  -5  12     1321.66     1301.55     50.94 o 
   4  -5  12      446.00      519.43     34.17 o 
   5  -5  12      151.81      226.27     26.34 o 
   6  -5  12        3.08       -8.29     10.11 o 
   7  -5  12       41.62       34.90     15.22 o 
  -7  -4  12        2.10       -5.83     12.48 o 
  -6  -4  12       12.29        9.93     13.58 o 
  -5  -4  12       26.68       27.70     14.31 o 
  -4  -4  12      403.64      384.83     34.63 o 
  -3  -4  12       19.38       16.95     12.12 o 
  -2  -4  12      483.82      460.64     22.37 o 
  -1  -4  12     1036.21     1047.40     34.45 o 
   0  -4  12      184.41      184.35     13.22 o 
   1  -4  12        8.28        8.34      4.97 o 
   2  -4  12      110.99      137.35     31.81 o 
   3  -4  12       11.18       11.30      8.75 o 
   4  -4  12      101.58       95.86     17.32 o 
   5  -4  12        1.51        5.74      9.75 o 
   6  -4  12        5.65      -13.53      9.02 o 
   7  -4  12       82.02       88.21     19.50 o 
  -7  -3  12       39.49       41.28     18.86 o 
  -6  -3  12       31.63       51.30     18.59 o 
  -5  -3  12       96.89      114.45     22.97 o 
  -4  -3  12      107.76       75.64     18.41 o 
  -3  -3  12        0.46       -0.64      7.66 o 
  -2  -3  12        2.30        1.69      4.31 o 
  -1  -3  12        8.70       16.09      5.44 o 
   0  -3  12      682.81      680.21     21.38 o 
   1  -3  12      599.68      545.55     19.35 o 
   2  -3  12      148.09      141.81     14.99 o 
   3  -3  12       16.89       16.49      8.38 o 
   4  -3  12       79.59       63.88     13.85 o 
   5  -3  12      361.33      324.87     28.34 o 
   6  -3  12       72.28       73.36     16.59 o 
   7  -3  12        4.42       -2.64     10.21 o 
  -7  -2  12       41.51       46.20     18.04 o 
  -6  -2  12      458.29      433.22     39.46 o 
  -5  -2  12       57.99       69.62     18.59 o 
  -4  -2  12       49.09       36.00     13.94 o 
  -2  -2  12        0.34        4.11      4.11 o 
  -1  -2  12      629.83      693.75     21.28 o 
   0  -2  12       44.77       64.41     15.04 o 
   1  -2  12       12.14        3.91      4.57 o 
   2  -2  12        7.60        7.28      4.75 o 
   3  -2  12       99.68      100.60     15.67 o 
   4  -2  12      210.16      241.22     23.88 o 
   5  -2  12      346.95      386.11     28.80 o 
   6  -2  12       25.59       39.73     13.85 o 
   7  -2  12        4.27       -0.27     11.03 o 
  -8  -1  12       23.53       18.26     11.82 o 
  -7  -1  12       67.18       52.18     16.08 o 
  -6  -1  12        8.66        7.14      8.34 o 
  -5  -1  12      175.93      173.69     25.43 o 
  -4  -1  12      469.61      472.86     32.53 o 
  -3  -1  12       21.58       28.44      4.93 o 
  -2  -1  12       70.62       66.76      6.32 o 
  -1  -1  12      749.63      712.90     21.25 o 
   0  -1  12      945.66      908.06     30.37 o 
   1  -1  12     1074.94     1038.09     56.37 o 
   2  -1  12      420.72      459.01     26.70 o 
   3  -1  12      128.00      140.33     18.14 o 
   4  -1  12      201.56      220.99     23.24 o 
   5  -1  12      224.63      215.88     24.51 o 
   6  -1  12        4.02        2.65      5.31 o 
   7  -1  12        1.21        6.62      6.43 o 
  -8   0  12       11.27        6.63     12.17 o 
  -7   0  12      139.69      122.96     18.33 o 
  -6   0  12      283.22      315.57     23.39 o 
  -5   0  12      225.01      265.30     19.96 o 
  -4   0  12        9.63        3.67      5.89 o 
  -3   0  12        0.64        0.49      3.24 o 
  -2   0  12       35.67       33.84      4.26 o 
  -1   0  12      311.36      319.27     11.57 o 
   0   0  12        1.60       -1.48      4.74 o 
   1   0  12      355.21      388.69     19.82 o 
   2   0  12     1406.55     1397.60     47.12 o 
   3   0  12     1545.32     1543.69     52.22 o 
   4   0  12        2.02       -2.98      3.88 o 
   5   0  12       11.31        1.69      5.97 o 
   6   0  12      255.55      250.34     17.88 o 
   7   0  12       10.59        4.56     11.57 o 
  -8   1  12       20.49        7.95     10.02 o 
  -7   1  12        5.68       -2.83     11.85 o 
  -6   1  12      422.95      379.60     50.81 o 
  -5   1  12      271.79      304.43     20.81 o 
  -4   1  12       43.04       51.42      9.66 o 
  -3   1  12      189.85      177.30      9.70 o 
  -2   1  12       47.02       58.99      6.27 o 
  -1   1  12     2310.45     2303.51     25.31 o 
   0   1  12      458.58      460.83     32.56 o 
   1   1  12        4.43       -4.27      3.81 o 
   2   1  12     1005.79      997.09     27.61 o 
   3   1  12       51.42       55.72     10.43 o 
   4   1  12       18.27       26.15      7.44 o 
   5   1  12        4.33       13.48     12.94 o 
   6   1  12        0.29        1.46      9.02 o 
   7   1  12        3.20       -3.74     11.48 o 
  -8   2  12        0.42       13.11      9.48 o 
  -7   2  12       21.92       20.30      9.92 o 
  -6   2  12       18.78       19.17      9.25 o 
  -5   2  12       17.96       12.16      7.66 o 
  -4   2  12        1.74       -6.66      4.44 o 
  -3   2  12        7.46        9.73      4.08 o 
  -2   2  12      510.86      491.01     14.53 o 
  -1   2  12      658.42      629.92     16.12 o 
   0   2  12        0.03       -0.94      3.62 o 
   1   2  12      125.40      129.49     17.04 o 
   2   2  12      666.67      794.54     37.09 o 
   3   2  12        2.22        1.00      7.02 o 
   4   2  12        4.38        7.02      8.11 o 
   5   2  12      204.24      236.11     25.70 o 
   6   2  12        0.13        0.55     10.21 o 
   7   2  12       14.37       20.41     14.85 o 
  -8   3  12       57.69       77.55     23.33 o 
  -7   3  12       44.91       65.02     13.46 o 
  -6   3  12        6.94        6.47      7.51 o 
  -5   3  12       19.52       19.85     10.34 o 
  -4   3  12      244.81      242.70     16.70 o 
  -3   3  12        5.88        5.73      4.29 o 
  -2   3  12      108.68      130.30      9.24 o 
  -1   3  12        0.32       -4.51      4.15 o 
   0   3  12       58.24       75.36     14.22 o 
   1   3  12       12.42        9.20      7.66 o 
   2   3  12      153.58      162.66     20.41 o 
   3   3  12       66.04       46.02     12.67 o 
   4   3  12      111.92      146.44     22.15 o 
   5   3  12       11.01       15.22     11.94 o 
   6   3  12        5.88       11.11      8.81 o 
  -8   4  12        0.03      -11.30     13.67 o 
  -7   4  12        1.49      -11.94      9.93 o 
  -6   4  12        4.49        4.19     11.57 o 
  -5   4  12      363.64      364.86     23.06 o 
  -4   4  12      203.82      177.76     17.77 o 
  -3   4  12        0.75       -1.71      3.67 o 
  -2   4  12       26.82       30.49      6.10 o 
  -1   4  12      400.00      362.31     19.05 o 
   0   4  12      863.72      931.64     40.46 o 
   1   4  12      262.88      252.97     24.42 o 
   2   4  12       64.33       85.02     16.68 o 
   3   4  12      427.38      468.30     32.44 o 
   4   4  12      238.81      226.64     26.25 o 
   5   4  12        1.94       10.57     11.39 o 
   6   4  12       17.75       12.25      9.31 o 
  -7   5  12       21.54        6.47     14.22 o 
  -6   5  12       39.69       26.06     15.49 o 
  -5   5  12        7.70       10.48      7.87 o 
  -4   5  12      257.88      233.17     13.26 o 
  -3   5  12      200.74      240.42     13.94 o 
  -2   5  12       10.03        3.12      4.53 o 
  -1   5  12      274.75      249.15     23.51 o 
   0   5  12        8.74       31.89     11.30 o 
   1   5  12      364.70      429.40     30.53 o 
   2   5  12      297.70      337.08     30.16 o 
   3   5  12       29.34       20.32     11.66 o 
   4   5  12       70.34       60.05     17.13 o 
   5   5  12       22.67       28.70     14.22 o 
   6   5  12       22.26       10.72      9.89 o 
  -7   6  12       76.06      121.47     27.25 o 
  -6   6  12        3.09        9.48     13.03 o 
  -5   6  12      191.14      141.79     24.88 o 
  -4   6  12      407.41      387.10     20.67 o 
  -3   6  12       43.93       33.52      7.64 o 
  -2   6  12      180.00      178.13     16.24 o 
  -1   6  12      180.75      152.46     21.14 o 
   0   6  12      526.07      533.46     34.08 o 
   1   6  12        0.07       -7.47      9.02 o 
   2   6  12      197.83      179.70     24.51 o 
   3   6  12       10.68        4.92     10.66 o 
   4   6  12       47.77       60.42     18.32 o 
   5   6  12        1.40        3.84     11.39 o 
  -7   7  12        0.06       13.76     16.95 o 
  -6   7  12       33.63       37.73     19.14 o 
  -5   7  12        0.25       -4.74     12.21 o 
  -4   7  12       93.48      116.21     17.04 o 
  -3   7  12        3.31        9.74      9.30 o 
  -2   7  12      352.13      366.06     30.71 o 
  -1   7  12       60.26       66.07     17.13 o 
   0   7  12      320.29      377.09     32.08 o 
   1   7  12       35.00       51.03     15.40 o 
   2   7  12      120.70       79.28     19.23 o 
   3   7  12        7.81       -1.91     11.48 o 
   4   7  12       23.23       19.32     13.76 o 
  -6   8  12        1.87      -16.59     12.03 o 
  -5   8  12        7.72       32.71     19.14 o 
  -4   8  12       19.13       14.45      9.62 o 
  -3   8  12       66.36       65.88     34.90 o 
  -2   8  12      139.97      155.83     24.15 o 
  -1   8  12      135.96      111.81     21.96 o 
   0   8  12      154.19      138.60     24.33 o 
   1   8  12      128.11      147.44     24.79 o 
   2   8  12      272.73      330.24     34.54 o 
   3   8  12        3.10        3.83     13.30 o 
   4   8  12        2.59       -1.16     14.54 o 
  -5   9  12        0.62       -5.83     17.04 o 
  -4   9  12      230.75      228.80     21.76 o 
  -3   9  12      149.34      177.70     26.43 o 
  -2   9  12        8.64        0.09     10.11 o 
  -1   9  12        4.80       -7.84     11.03 o 
   0   9  12       96.79      120.10     23.51 o 
   1   9  12       16.17       21.69     14.76 o 
   2   9  12       14.58       14.12     14.40 o 
   3   9  12        0.23       -8.57     12.48 o 
  -4  10  12        8.08        8.84     12.48 o 
  -3  10  12       21.51       17.13     13.67 o 
  -2  10  12        0.02       14.67     12.94 o 
  -1  10  12       10.74       -1.00     12.21 o 
   0  10  12        7.66        5.38     12.76 o 
   1  10  12        0.26       -3.19     13.94 o 
  -1 -11  13       73.70       70.44     20.32 o 
   0 -11  13       29.49       33.35     17.04 o 
   1 -11  13      344.70      344.83     36.18 o 
   2 -11  13       21.57       30.89     16.68 o 
   3 -11  13      154.27      228.55     34.45 o 
  -3 -10  13       74.00       61.60     20.41 o 
  -1 -10  13        2.76        5.47     11.85 o 
   0 -10  13       71.94       92.22     21.14 o 
   1 -10  13      200.27      168.40     26.70 o 
   2 -10  13       47.62       24.79     13.67 o 
   3 -10  13       11.95        8.84     15.04 o 
   4 -10  13        9.04       21.42     16.13 o 
   5 -10  13        6.25        5.56     15.31 o 
  -4  -9  13       26.62        2.92     13.58 o 
  -3  -9  13       83.17      104.16     22.51 o 
  -2  -9  13        0.51       11.48     12.58 o 
  -1  -9  13       37.77       27.06     12.30 o 
   0  -9  13        1.14       -2.37      9.93 o 
   1  -9  13       50.45       75.64     18.13 o 
   2  -9  13       77.26       82.38     20.50 o 
   3  -9  13       17.81       25.42     13.94 o 
   4  -9  13      169.49      166.95     27.80 o 
   5  -9  13        0.14        4.56     13.12 o 
  -5  -8  13       20.00       18.86     16.31 o 
  -4  -8  13       87.73       65.70     20.14 o 
  -3  -8  13       21.34       23.51     13.76 o 
  -2  -8  13       51.99       42.85     10.72 o 
  -1  -8  13       20.47        6.97     11.71 o 
   0  -8  13       61.91       41.65     13.49 o 
   1  -8  13       19.35       19.59     13.03 o 
   2  -8  13      119.82      158.65     24.51 o 
   3  -8  13       22.89       17.68     14.85 o 
   4  -8  13        9.83        8.57     11.39 o 
   5  -8  13        3.03       -6.38     10.66 o 
   6  -8  13       27.81       34.36     17.31 o 
  -5  -7  13       32.48       19.96     14.22 o 
  -4  -7  13        0.02       15.49     13.12 o 
  -3  -7  13      193.81      185.26     28.34 o 
  -2  -7  13      285.80      265.96     18.99 o 
  -1  -7  13      360.05      356.42     20.36 o 
   0  -7  13       57.01       54.63     17.45 o 
   1  -7  13      240.40      207.41     24.61 o 
   2  -7  13      245.07      195.01     25.43 o 
   3  -7  13      110.41      106.25     20.69 o 
   4  -7  13      170.24      146.35     24.97 o 
   5  -7  13      148.72      128.85     23.33 o 
   6  -7  13       16.96       17.50     14.03 o 
  -6  -6  13        2.24        9.11     14.67 o 
  -5  -6  13       17.09       31.53     15.86 o 
  -4  -6  13       36.81       37.73     15.58 o 
  -3  -6  13       13.15       40.83     15.22 o 
  -2  -6  13      405.77      444.29     21.10 o 
  -1  -6  13       48.67       45.77      9.63 o 
   0  -6  13      657.87      620.47     23.52 o 
   1  -6  13       50.57       30.68      7.79 o 
   2  -6  13       66.82       54.86     15.58 o 
   3  -6  13      114.32      130.67     21.32 o 
   4  -6  13      471.94      489.26     34.63 o 
   5  -6  13       60.04       89.21     20.96 o 
   6  -6  13      177.98      129.22     22.97 o 
   7  -6  13       38.09       16.86     14.94 o 
  -6  -5  13        8.16       -4.65     11.66 o 
  -5  -5  13       30.74       19.87     14.12 o 
  -4  -5  13      254.59      236.75     30.53 o 
  -3  -5  13        5.45       10.57     11.21 o 
  -2  -5  13      196.32      235.19     16.09 o 
  -1  -5  13       59.16       91.27     18.36 o 
   0  -5  13       34.53       33.75      8.02 o 
   1  -5  13      153.31      160.87     13.09 o 
   2  -5  13      526.51      496.89     19.66 o 
   3  -5  13        1.55       -4.92      7.84 o 
   4  -5  13      184.57      164.58     23.33 o 
   5  -5  13       58.69       86.57     17.86 o 
   6  -5  13       11.63        1.46     10.48 o 
   7  -5  13       11.87       18.04     12.30 o 
  -7  -4  13       18.76        0.27     13.85 o 
  -6  -4  13       28.40       30.25     16.31 o 
  -5  -4  13       16.16       19.14     14.03 o 
  -4  -4  13        4.78        4.19     11.03 o 
  -3  -4  13      137.99      134.87     22.51 o 
  -2  -4  13      310.34      305.59     16.69 o 
  -1  -4  13        5.35       14.13      6.06 o 
   0  -4  13     3088.68     2869.02     47.71 o 
   1  -4  13        0.18       -1.06      4.54 o 
   2  -4  13      148.64      148.05     21.10 o 
   3  -4  13      965.92      847.58     40.19 o 
   4  -4  13       41.15       61.69     15.13 o 
   5  -4  13      458.52      522.07     34.81 o 
   6  -4  13       45.08       38.82     13.94 o 
   7  -4  13        2.41       -2.73     11.30 o 
  -7  -3  13        3.27        4.92     13.21 o 
  -6  -3  13      151.63      159.75     28.25 o 
  -5  -3  13       87.04       73.08     20.23 o 
  -4  -3  13      154.61      172.05     25.79 o 
  -3  -3  13      248.97      250.24     27.70 o 
  -2  -3  13        8.46        8.08      5.80 o 
  -1  -3  13      243.14      269.83     23.37 o 
   0  -3  13      778.37      753.78     31.62 o 
   1  -3  13      586.91      564.67     30.30 o 
   2  -3  13        0.10       -3.50      4.06 o 
   3  -3  13      360.81      366.97     26.43 o 
   4  -3  13       49.86       37.00     12.76 o 
   5  -3  13        9.67        8.29      9.29 o 
   6  -3  13        1.08       14.40     11.85 o 
   7  -3  13        1.64       13.49     13.85 o 
  -7  -2  13       11.13        6.65     13.76 o 
  -6  -2  13        0.09       -1.91     10.48 o 
  -5  -2  13       53.84       67.62     19.50 o 
  -4  -2  13      360.52      372.17     32.81 o 
  -3  -2  13      714.59      743.15     40.19 o 
  -2  -2  13      396.22      411.65     17.13 o 
  -1  -2  13        8.30        9.13      5.15 o 
   0  -2  13       73.94       70.20     13.99 o 
   1  -2  13     1083.87     1052.18     27.68 o 
   2  -2  13       63.79       54.69      8.73 o 
   3  -2  13      666.69      679.99     34.63 o 
   4  -2  13       14.80        0.09      7.93 o 
   5  -2  13       33.07       40.28     13.58 o 
   6  -2  13        8.42       15.40     11.48 o 
   7  -2  13        7.00       17.50     13.03 o 
  -7  -1  13      132.18      130.03     23.38 o 
  -6  -1  13       76.76       60.93     13.08 o 
  -5  -1  13       61.98       49.37     10.48 o 
  -4  -1  13       58.08       46.23      9.70 o 
  -3  -1  13       41.82       36.52      8.16 o 
  -2  -1  13     1670.19     1797.00     63.25 o 
  -1  -1  13       24.47       30.23      6.46 o 
   0  -1  13      549.21      519.91     19.96 o 
   1  -1  13     1811.31     1741.72     36.22 o 
   2  -1  13        1.59       -0.27      6.83 o 
   3  -1  13       15.59       35.54     11.57 o 
   4  -1  13        0.22       -6.11      7.11 o 
   5  -1  13        9.08       -0.55      8.38 o 
   6  -1  13       13.70        4.21      7.29 o 
   7  -1  13       42.22       32.21      8.28 o 
  -7   0  13        2.89        4.01     12.89 o 
  -6   0  13       28.94       62.55     12.52 o 
  -5   0  13      101.36      101.89     14.49 o 
  -4   0  13      118.35      133.08     14.21 o 
  -3   0  13     1594.21     1565.21     26.41 o 
  -2   0  13       12.16        8.26      3.26 o 
  -1   0  13       18.91       24.76      5.10 o 
   0   0  13      197.46      193.54      9.32 o 
   1   0  13      609.74      682.70     23.29 o 
   2   0  13        8.76        9.84      7.47 o 
   3   0  13        0.31       -2.28      3.71 o 
   4   0  13        0.16        2.57      5.44 o 
   5   0  13        5.10        6.16      9.11 o 
   6   0  13       47.94       58.22     10.30 o 
   7   0  13       41.13       37.55      9.08 o 
  -8   1  13        0.08        5.30     10.34 o 
  -7   1  13       25.00       18.78     13.58 o 
  -6   1  13        2.10        4.47     14.54 o 
  -5   1  13       69.94       75.87     12.55 o 
  -4   1  13        2.79        4.85      6.01 o 
  -3   1  13     1732.05     1763.42     28.64 o 
  -2   1  13     1938.08     1997.50     34.48 o 
  -1   1  13       25.81       18.41      5.09 o 
   0   1  13        2.47        3.90      3.49 o 
   1   1  13       80.28       79.29      9.79 o 
   2   1  13        0.50        3.10      4.56 o 
   3   1  13       29.94       27.51     10.30 o 
   4   1  13       96.26      123.44     13.75 o 
   5   1  13      241.41      275.98     19.17 o 
   6   1  13        0.43        7.84     10.57 o 
   7   1  13        9.23        3.10     13.30 o 
  -8   2  13        0.04       -7.04      9.61 o 
  -7   2  13       21.80        3.77      9.11 o 
  -6   2  13       27.51        9.96      8.20 o 
  -5   2  13       50.79       66.45     13.35 o 
  -4   2  13       88.21       83.66     11.92 o 
  -3   2  13      146.60      156.45     16.32 o 
  -2   2  13        1.99        0.81      4.68 o 
  -1   2  13     1189.87     1221.31     30.31 o 
   0   2  13       49.76       37.06      7.82 o 
   1   2  13      661.74      672.34     33.45 o 
   2   2  13        0.17       -5.38      7.38 o 
   3   2  13        8.49        2.55      8.57 o 
   4   2  13       19.33       24.33     11.48 o 
   5   2  13      364.07      379.82     32.26 o 
   6   2  13       14.60       25.42     13.49 o 
   7   2  13        7.07       16.77     15.49 o 
  -7   3  13        7.06       13.35      9.63 o 
  -6   3  13      187.57      213.29     29.98 o 
  -5   3  13      301.97      336.41     21.88 o 
  -4   3  13       22.01       21.90      7.63 o 
  -3   3  13      198.54      198.16     11.26 o 
  -2   3  13      582.23      541.07     16.74 o 
  -1   3  13        3.11        4.51      5.17 o 
   0   3  13       29.87       13.49      8.93 o 
   1   3  13      291.28      266.09     24.61 o 
   2   3  13       24.94       49.57     13.49 o 
   3   3  13       22.31       11.66     10.57 o 
   4   3  13        2.28       -3.83      8.57 o 
   5   3  13       15.59       26.24     12.21 o 
   6   3  13       38.26       65.25     18.95 o 
  -7   4  13       85.02       88.58     23.42 o 
  -6   4  13        0.22        9.79      8.30 o 
  -5   4  13      371.52      411.07     22.32 o 
  -4   4  13       14.26        9.11      8.70 o 
  -3   4  13        6.01        5.15      4.84 o 
  -2   4  13      504.86      558.05     17.81 o 
  -1   4  13      296.90      317.12     17.01 o 
   0   4  13        0.30       14.03      8.66 o 
   1   4  13        9.01       -2.73      8.11 o 
   2   4  13       31.00       12.30      9.66 o 
   3   4  13        3.71       17.68     12.21 o 
   4   4  13       89.81      105.25     20.50 o 
   5   4  13        0.00        6.20     11.48 o 
   6   4  13       18.21       27.13     11.42 o 
  -7   5  13        6.01       15.22     15.58 o 
  -6   5  13      239.13      238.85     31.90 o 
  -5   5  13      188.52      174.03     16.49 o 
  -4   5  13      205.12      212.74     17.24 o 
  -3   5  13       41.59       74.11      9.69 o 
  -2   5  13      301.44      288.72     21.99 o 
  -1   5  13       10.65        5.19      8.75 o 
   0   5  13      592.40      642.08     36.73 o 
   1   5  13       82.37       84.11     17.04 o 
   2   5  13      537.15      597.07     37.82 o 
   3   5  13        0.58        3.10     10.02 o 
   4   5  13        2.70       -5.38      9.48 o 
   5   5  13       15.81       33.90     15.67 o 
  -7   6  13       15.10       27.43     18.23 o 
  -6   6  13      172.88      124.02     25.97 o 
  -5   6  13       49.32       45.93     17.13 o 
  -4   6  13       82.48       83.80     10.00 o 
  -3   6  13      117.50      115.47     11.46 o 
  -2   6  13      415.01      495.82     32.17 o 
  -1   6  13       33.28       31.89     12.85 o 
   0   6  13      202.46      200.21     25.06 o 
   1   6  13       32.23       30.62     12.67 o 
   2   6  13       20.11       18.04     12.30 o 
   3   6  13        1.13       11.85     11.66 o 
   4   6  13        5.97       18.59     12.85 o 
   5   6  13       33.35       41.37     16.68 o 
  -6   7  13        2.61       20.96     16.13 o 
  -5   7  13       36.03       36.82     18.86 o 
  -4   7  13        1.49       12.24      8.86 o 
  -3   7  13        3.32       -5.34      7.84 o 
  -2   7  13       70.50       68.16     17.04 o 
  -1   7  13        3.91       17.13     11.12 o 
   0   7  13      166.21      148.26     23.51 o 
   1   7  13      114.24       93.04     20.96 o 
   2   7  13       11.96       11.66     12.48 o 
   3   7  13      197.36      180.80     28.71 o 
   4   7  13        6.29       17.13     15.04 o 
  -6   8  13       31.08       51.76     24.33 o 
  -5   8  13      185.80      211.14     33.45 o 
  -4   8  13       38.64       29.24     10.79 o 
  -3   8  13       70.70       80.37     19.59 o 
  -2   8  13       35.18        7.47     11.85 o 
  -1   8  13       27.09       21.32     13.03 o 
   0   8  13        8.36        3.65     10.84 o 
   1   8  13      117.55      138.15     25.06 o 
   2   8  13       18.96       13.58     14.31 o 
   3   8  13       98.78      142.70     26.98 o 
  -5   9  13       13.56      -22.78     17.68 o 
  -4   9  13        5.01      -15.38     10.25 o 
  -3   9  13        9.77       23.06     12.94 o 
  -2   9  13       46.88       79.28     20.87 o 
  -1   9  13        3.50       -4.56     10.21 o 
   0   9  13        4.29      -11.66     10.84 o 
   1   9  13        0.00       10.02     13.58 o 
   2   9  13        1.58       18.13     15.40 o 
  -3  10  13        7.31       -5.19     11.39 o 
  -2  10  13       15.50       16.22     14.58 o 
  -1  10  13      128.97      122.93     25.15 o 
   0  10  13       41.02       58.14     21.60 o 
   1  10  13       35.43       61.51     21.14 o 
   0 -11  14        8.63       -2.92     13.49 o 
   1 -11  14       53.55       40.19     18.04 o 
   2 -11  14        0.09        3.55     14.22 o 
   3 -11  14       28.79       43.74     20.50 o 
  -1 -10  14        5.95        9.11     12.85 o 
   0 -10  14        1.94       12.03     13.30 o 
   1 -10  14      132.61      126.57     23.51 o 
   2 -10  14       56.44       79.19     21.96 o 
   3 -10  14      178.07      185.72     30.07 o 
   4 -10  14       43.56       44.56     17.77 o 
  -3  -9  14       75.41       65.70     19.96 o 
  -2  -9  14       13.83       44.83     16.40 o 
  -1  -9  14      345.14      394.77     34.17 o 
   0  -9  14        0.67        0.36     10.21 o 
   1  -9  14      132.73      172.05     27.16 o 
   2  -9  14      206.08      296.07     33.45 o 
   3  -9  14       12.28       -2.64     12.58 o 
   4  -9  14       33.58       54.04     19.41 o 
   5  -9  14        5.70       14.58     13.58 o 
  -4  -8  14        0.01       -3.74     12.12 o 
  -3  -8  14       93.63       91.04     22.60 o 
  -2  -8  14       17.31       38.09     15.76 o 
  -1  -8  14        2.45       -2.18     10.98 o 
   0  -8  14        1.98       -4.65      9.84 o 
   1  -8  14       89.34      119.83     21.69 o 
   2  -8  14      103.98       87.39     20.59 o 
   3  -8  14      200.16      235.66     30.89 o 
   4  -8  14        0.30        2.46     10.11 o 
   5  -8  14       61.38       44.83     18.95 o 
   6  -8  14       98.91       88.03     24.42 o 
  -5  -7  14       43.91       67.07     20.69 o 
  -4  -7  14      124.81      120.65     25.15 o 
  -3  -7  14       46.87       63.15     18.68 o 
  -2  -7  14      582.50      640.31     26.63 o 
  -1  -7  14       22.30       30.18      9.65 o 
   0  -7  14       63.42       66.76     11.34 o 
   1  -7  14        8.23       -1.91      9.20 o 
   2  -7  14       21.66        7.93     11.39 o 
   3  -7  14        2.44        0.18     10.48 o 
   4  -7  14       46.53       25.79     14.12 o 
   5  -7  14       42.17       46.29     16.95 o 
   6  -7  14       59.58       34.08     16.13 o 
  -6  -6  14        5.56       -1.46     13.67 o 
  -5  -6  14        4.79       24.97     15.22 o 
  -4  -6  14       36.08       58.23     19.14 o 
  -3  -6  14       71.64       58.23     17.59 o 
  -2  -6  14       20.88       30.02      8.74 o 
  -1  -6  14      187.18      231.15     21.28 o 
   0  -6  14      524.53      531.35     23.28 o 
   1  -6  14        0.10        0.46      5.94 o 
   2  -6  14       51.67       35.36     13.58 o 
   3  -6  14        6.00        5.83     10.21 o 
   4  -6  14       17.31       52.85     15.95 o 
   5  -6  14        4.26        2.19     10.30 o 
   6  -6  14      160.67      131.59     24.15 o 
  -6  -5  14        1.64        7.29     13.94 o 
  -5  -5  14       51.68       35.45     17.95 o 
  -4  -5  14      139.25      150.45     26.15 o 
  -3  -5  14       18.15        2.37      9.93 o 
  -2  -5  14      153.88      181.98     18.68 o 
  -1  -5  14      198.46      183.30     15.04 o 
   0  -5  14        1.19        6.94      6.47 o 
   1  -5  14       99.73      110.62     18.59 o 
   2  -5  14        0.35        1.19      5.14 o 
   3  -5  14       70.63      103.06     19.96 o 
   4  -5  14      226.88      232.56     27.07 o 
   5  -5  14      320.67      351.93     33.08 o 
   6  -5  14      116.28       93.31     21.14 o 
   7  -5  14      138.53      129.49     24.33 o 
  -6  -4  14       42.27       27.61     17.59 o 
  -5  -4  14       12.53       10.39     11.85 o 
  -4  -4  14       30.13       36.72     15.76 o 
  -3  -4  14       35.44       38.64     13.94 o 
  -2  -4  14      648.36      688.25     34.72 o 
  -1  -4  14      221.30      228.60     15.57 o 
   0  -4  14        2.40       -0.50      5.28 o 
   1  -4  14      178.58      171.48     13.59 o 
   2  -4  14      373.48      405.85     18.91 o 
   3  -4  14       12.75        5.29      8.20 o 
   4  -4  14       50.94       36.18     13.94 o 
   5  -4  14       10.24       -1.91      8.02 o 
   6  -4  14        2.25        5.29     10.30 o 
   7  -4  14        0.73       15.13     13.21 o 
  -7  -3  14        4.62       -6.11     13.12 o 
  -6  -3  14       41.98       12.30     14.22 o 
  -5  -3  14       94.38      100.78     23.97 o 
  -4  -3  14      180.42      105.16     20.50 o 
  -3  -3  14      268.69      294.16     30.16 o 
  -2  -3  14       75.77       80.50     10.20 o 
  -1  -3  14      187.23      194.24     14.51 o 
   0  -3  14        8.23        0.50      5.10 o 
   1  -3  14        1.64       -1.09      4.76 o 
   2  -3  14       34.52       28.03      7.30 o 
   3  -3  14       28.78       16.95      9.93 o 
   4  -3  14       24.95       29.16     11.66 o 
   5  -3  14      392.19      402.33     30.80 o 
   6  -3  14        5.32        1.37     10.21 o 
   7  -3  14        0.23       20.41     13.67 o 
  -7  -2  14      399.86      390.86     29.76 o 
  -6  -2  14       15.18       22.69     15.49 o 
  -5  -2  14        0.52       21.05     13.30 o 
  -3  -2  14      402.60      440.60     32.44 o 
  -2  -2  14      738.81      745.71     23.81 o 
  -1  -2  14      544.99      523.14     20.11 o 
   0  -2  14      424.49      400.55     17.46 o 
   1  -2  14      126.59      134.44     12.14 o 
   2  -2  14      140.02      144.44     13.06 o 
   3  -2  14       14.67        5.01      7.66 o 
   4  -2  14       20.19       40.01     13.21 o 
   5  -2  14       39.78       33.90     14.03 o 
   6  -2  14       34.14       16.77     12.48 o 
   7  -2  14       11.92        5.42      6.02 o 
  -7  -1  14       27.42       44.89     22.51 o 
  -6  -1  14      121.92      120.41     19.18 o 
  -5  -1  14      132.38      127.50     16.13 o 
  -4  -1  14       36.71       12.61     12.30 o 
  -3  -1  14        0.01       -9.11      6.56 o 
  -2  -1  14       55.56       79.52     10.17 o 
  -1  -1  14        0.04       -0.45      4.70 o 
   0  -1  14      253.76      246.37     15.52 o 
   1  -1  14      709.40      711.32     24.03 o 
   2  -1  14      176.63      170.04     20.41 o 
   3  -1  14      405.91      429.03     29.07 o 
   4  -1  14      531.04      544.40     34.63 o 
   5  -1  14        2.95       19.14     11.76 o 
   6  -1  14      119.16      140.39     15.36 o 
   7  -1  14       12.95       26.34     13.12 o 
  -7   0  14       37.59       44.26     12.34 o 
  -6   0  14       73.44       61.21     14.65 o 
  -5   0  14     1113.40     1064.91     63.79 o 
  -4   0  14       86.07       81.10     11.96 o 
  -3   0  14      355.26      359.95     28.62 o 
  -2   0  14      109.55      111.18      8.52 o 
  -1   0  14       62.28       32.53     11.04 o 
   0   0  14      212.98      210.89     11.53 o 
   1   0  14       23.57       33.08      5.27 o 
   2   0  14        5.28        4.29      4.08 o 
   3   0  14       30.77       24.65      6.20 o 
   4   0  14      206.52      199.45     16.41 o 
   5   0  14      262.13      248.15     34.22 o 
   6   0  14        4.59       -1.69      6.49 o 
   7   0  14       18.77       20.36      8.60 o 
  -7   1  14       51.43       45.20     16.40 o 
  -6   1  14       39.59       24.67     10.11 o 
  -5   1  14      145.89      144.56     19.00 o 
  -4   1  14      536.62      510.85     23.22 o 
  -3   1  14      331.34      371.39     13.83 o 
  -2   1  14       13.79       10.13      6.83 o 
  -1   1  14     2238.97     2258.80     34.00 o 
   0   1  14       23.56       24.47      5.39 o 
   1   1  14      473.34      508.00     33.63 o 
   2   1  14       67.65       60.30      9.40 o 
   3   1  14        0.49        5.90      5.44 o 
   4   1  14       33.94       34.37      9.20 o 
   5   1  14        1.30       -7.05      8.16 o 
   6   1  14       28.34       19.77     13.67 o 
   7   1  14        6.88       -1.45      8.80 o 
  -7   2  14       93.29      105.32     16.93 o 
  -6   2  14       38.65       34.81     10.90 o 
  -5   2  14       35.67       40.08     10.38 o 
  -4   2  14        0.42        3.17      6.50 o 
  -3   2  14        0.84       -1.40      3.78 o 
  -2   2  14       85.56       89.04     10.77 o 
  -1   2  14       16.55        9.41      5.61 o 
   0   2  14      656.71      646.25     33.22 o 
   1   2  14     1516.51     1525.55     52.58 o 
   2   2  14      114.60      102.79     18.04 o 
   3   2  14      166.18      152.55     22.15 o 
   4   2  14      352.87      449.07     32.44 o 
   5   2  14        5.28        4.19     10.21 o 
   6   2  14       22.73       37.45     14.94 o 
  -7   3  14        1.32       12.69     10.34 o 
  -6   3  14      115.75      142.33     17.69 o 
  -5   3  14        5.47        5.54      7.73 o 
  -4   3  14       36.22       30.85      9.80 o 
  -3   3  14       34.97       26.69      7.19 o 
  -2   3  14       74.08       83.34     10.24 o 
  -1   3  14      116.08      127.11     12.93 o 
   0   3  14      163.31      204.04     21.96 o 
   1   3  14      198.84      165.76     21.96 o 
   2   3  14        0.31        7.66      8.75 o 
   3   3  14       19.31       11.66     10.11 o 
   4   3  14      139.90      145.44     23.51 o 
   5   3  14       93.58       69.26     17.95 o 
   6   3  14        2.23       -5.01     11.21 o 
  -7   4  14       28.02       26.88     17.68 o 
  -6   4  14        1.15       -9.27      7.29 o 
  -5   4  14      143.82      121.98     15.05 o 
  -4   4  14      233.04      227.07     17.56 o 
  -3   4  14       46.52       54.40      7.94 o 
  -2   4  14      161.45      147.67     11.27 o 
  -1   4  14       49.08       39.00      9.39 o 
   0   4  14      277.72      268.91     25.88 o 
   1   4  14      206.78      229.74     25.43 o 
   2   4  14       37.02       37.09     13.76 o 
   3   4  14        0.00       -0.18     11.21 o 
   4   4  14        7.10       -4.28     12.21 o 
   5   4  14       92.33       95.68     20.87 o 
   6   4  14       39.47       35.36     16.49 o 
  -7   5  14       35.24       28.16     17.31 o 
  -6   5  14      173.88      190.73     30.16 o 
  -5   5  14      277.35      290.55     32.53 o 
  -4   5  14       70.32       66.23     12.08 o 
  -3   5  14       83.71       75.32      9.53 o 
  -2   5  14       29.26       25.74      6.82 o 
  -1   5  14        1.01        0.00      8.38 o 
   0   5  14        9.59        2.92      8.93 o 
   1   5  14      152.99      121.38     21.69 o 
   2   5  14       15.38       12.67     11.39 o 
   3   5  14        3.60        9.11     11.21 o 
   4   5  14        3.65        8.02     11.66 o 
   5   5  14        0.04       -2.19     11.85 o 
  -6   6  14       28.04       32.90     16.13 o 
  -5   6  14        7.26        0.27     12.48 o 
  -4   6  14      343.33      376.80     25.15 o 
  -3   6  14      168.26      170.82     13.51 o 
  -2   6  14      615.30      576.75     34.90 o 
  -1   6  14      218.66      202.76     25.33 o 
   0   6  14       15.14       -4.10      9.29 o 
   1   6  14      246.95      286.96     30.62 o 
   2   6  14       11.08        9.93     11.39 o 
   3   6  14       37.29       41.37     16.22 o 
   4   6  14        0.01       14.12     12.94 o 
  -6   7  14        5.79       18.50     16.77 o 
  -5   7  14       11.39       21.14     16.68 o 
  -4   7  14       43.95       40.53     15.31 o 
  -3   7  14      157.06      118.68     16.33 o 
  -2   7  14      218.18      283.31     28.89 o 
  -1   7  14       33.13       35.72     14.22 o 
   0   7  14      306.21      318.94     31.99 o 
   1   7  14       25.00       19.68     13.30 o 
   2   7  14      131.33      131.40     25.43 o 
   3   7  14        2.08       -8.48     11.66 o 
   4   7  14       74.60       75.73     22.42 o 
  -5   8  14       11.88       17.59     18.04 o 
  -4   8  14       51.34       69.21     16.63 o 
  -3   8  14        2.23       -4.28     11.76 o 
  -2   8  14      103.24       98.96     21.23 o 
  -1   8  14      169.71      168.95     26.61 o 
   0   8  14        0.54       -4.19      9.29 o 
   1   8  14       19.34       15.31     13.76 o 
   2   8  14        4.59       -5.56     11.30 o 
   3   8  14       48.04       41.28     18.68 o 
  -4   9  14       15.88       16.23     18.13 o 
  -3   9  14        2.71       22.33     14.58 o 
  -2   9  14      344.67      446.61     39.00 o 
  -1   9  14       50.23       94.86     22.51 o 
   0   9  14       49.52       19.41     15.13 o 
   1   9  14        3.31       -4.56     12.85 o 
   2   9  14       33.74       50.03     20.32 o 
  -3  10  14       27.31        3.19     13.21 o 
  -2  10  14       14.75       39.28     16.95 o 
  -1  10  14       22.99       29.34     16.40 o 
   0  10  14        3.68       12.85     14.12 o 
   1 -11  15       44.09       33.08     19.32 o 
   2 -11  15        0.01       -0.91     14.22 o 
  -1 -10  15        6.06       -0.91     12.94 o 
   0 -10  15       42.40       40.55     17.59 o 
   1 -10  15       44.77       67.71     20.69 o 
   2 -10  15        4.89       10.30     14.31 o 
   3 -10  15       53.77       53.86     21.69 o 
   4 -10  15       26.08       48.12     19.77 o 
  -3  -9  15       25.25       37.36     18.50 o 
  -2  -9  15       15.45       17.50     13.85 o 
  -1  -9  15       15.46       45.11     16.95 o 
   0  -9  15       17.39       40.92     14.85 o 
   1  -9  15       41.45       34.99     16.77 o 
   2  -9  15       30.32       18.13     14.76 o 
   3  -9  15       45.28       74.18     21.96 o 
   4  -9  15      108.26      123.29     25.24 o 
   5  -9  15        0.13       -7.29     13.49 o 
  -4  -8  15       20.81       61.24     21.42 o 
  -3  -8  15        0.43       13.03     12.21 o 
  -2  -8  15      167.72      204.58     29.25 o 
  -1  -8  15      158.45      167.36     19.41 o 
   0  -8  15      198.92      244.50     27.80 o 
   1  -8  15       10.82       20.59     12.76 o 
   2  -8  15      309.69      307.19     32.99 o 
   3  -8  15       23.61       50.03     17.68 o 
   4  -8  15       30.12       30.07     14.67 o 
   5  -8  15       36.48       61.33     19.59 o 
  -5  -7  15       55.82       77.82     24.51 o 
  -4  -7  15        0.78       11.76     13.58 o 
  -3  -7  15       99.62       88.39     20.96 o 
  -2  -7  15        0.76       -5.65     10.57 o 
  -1  -7  15       16.42       21.32      8.93 o 
   0  -7  15        8.60        4.68      7.35 o 
   1  -7  15        5.75        1.55     10.84 o 
   2  -7  15      659.09      693.57     42.38 o 
   3  -7  15      201.03      174.05     26.98 o 
   4  -7  15       39.40       31.99     14.12 o 
   5  -7  15      173.79      200.12     29.80 o 
   6  -7  15        6.67       15.67     13.58 o 
  -5  -6  15      146.97      184.17     30.44 o 
  -4  -6  15        0.02       -6.56     12.03 o 
  -3  -6  15        0.87       12.58     11.12 o 
  -2  -6  15       37.07       43.93     19.18 o 
  -1  -6  15      180.98      218.97     17.09 o 
   0  -6  15      122.78      130.74     19.55 o 
   1  -6  15      349.74      306.58     18.10 o 
   2  -6  15      868.13      876.10     45.02 o 
   3  -6  15       38.97       33.63     14.40 o 
   4  -6  15       37.99       33.72     13.30 o 
   5  -6  15        8.29        3.28     10.21 o 
   6  -6  15      100.89       81.92     22.33 o 
  -6  -5  15       74.10       88.39     23.97 o 
  -5  -5  15      174.12      220.08     33.81 o 
  -4  -5  15       96.60       99.78     22.33 o 
  -3  -5  15      107.61      104.88     22.24 o 
  -2  -5  15      131.15      136.92     14.31 o 
  -1  -5  15       96.88       93.39     12.02 o 
   0  -5  15      361.83      355.68     18.40 o 
   1  -5  15       76.58       65.23     17.22 o 
   2  -5  15      359.29      361.81     19.09 o 
   3  -5  15       18.52       18.32     10.75 o 
   4  -5  15       14.85        2.73      8.75 o 
   5  -5  15        2.00        4.28     11.21 o 
   6  -5  15       20.95       16.95     13.49 o 
  -6  -4  15        2.79      -12.03     13.40 o 
  -5  -4  15       55.96       49.48     18.68 o 
  -4  -4  15       68.87       30.16     13.03 o 
  -3  -4  15       54.28       47.48     16.04 o 
  -2  -4  15      160.34      170.97     14.36 o 
  -1  -4  15      268.18      293.05     71.99 o 
   0  -4  15       49.44       33.74      8.40 o 
   1  -4  15       52.61       55.70      9.48 o 
   2  -4  15      700.98      663.76     24.22 o 
   3  -4  15      162.89      152.18     22.05 o 
   4  -4  15      302.10      277.84     28.71 o 
   5  -4  15       44.81       46.02     14.67 o 
   6  -4  15       53.81       73.54     18.77 o 
   7  -4  15      107.65      126.48     24.88 o 
  -6  -3  15      107.72       93.86     23.88 o 
  -5  -3  15        0.00        7.29     11.21 o 
  -4  -3  15       99.28      121.38     23.42 o 
  -3  -3  15       79.41       59.78     16.68 o 
  -2  -3  15       80.23       62.76      9.77 o 
  -1  -3  15        0.16        0.30      5.56 o 
   0  -3  15      212.82      252.61     32.62 o 
   1  -3  15        0.52       -2.01      5.33 o 
   2  -3  15      348.62      334.32     30.80 o 
   3  -3  15      216.17      193.01     22.78 o 
   4  -3  15        0.63        1.91      8.38 o 
   5  -3  15       94.87      114.82     20.87 o 
   6  -3  15        0.07       13.03     11.85 o 
   7  -3  15        2.03       -4.19     13.76 o 
  -7  -2  15        1.80       10.30     14.03 o 
  -6  -2  15      359.66      338.45     38.37 o 
  -5  -2  15       64.18       53.58     17.04 o 
  -4  -2  15       30.71       58.23     18.32 o 
  -3  -2  15      219.44      221.17     27.16 o 
  -2  -2  15        5.67       12.79      6.81 o 
  -1  -2  15      410.34      379.86     17.92 o 
   0  -2  15      197.71      224.48     16.18 o 
   1  -2  15        6.59       -0.29      4.53 o 
   2  -2  15       17.33        9.12     10.57 o 
   3  -2  15        1.30       11.03      9.39 o 
   4  -2  15       58.83       47.84     14.58 o 
   5  -2  15      122.77       91.49     19.14 o 
   6  -2  15        0.35        3.74     12.03 o 
   7  -2  15       57.79       50.35      9.64 o 
  -7  -1  15       16.52       15.49     14.67 o 
  -6  -1  15       86.23       95.13     22.51 o 
  -5  -1  15      754.28      801.01     48.39 o 
  -4  -1  15      326.50      294.70     31.08 o 
  -3  -1  15      119.52      137.51     22.15 o 
  -2  -1  15      818.13      824.33     20.20 o 
  -1  -1  15     1478.96     1448.70     44.47 o 
   0  -1  15      635.96      639.17     41.23 o 
   1  -1  15        1.51        2.32      5.51 o 
   2  -1  15       31.67       15.13      9.29 o 
   4  -1  15       27.05       22.69     11.39 o 
   5  -1  15       47.25       71.35     18.95 o 
   6  -1  15       24.63       48.49     11.37 o 
   7  -1  15       13.15        9.60      8.13 o 
  -7   0  15        0.00       -6.68      9.12 o 
  -6   0  15      217.19      199.62     20.74 o 
  -5   0  15        1.28       -0.73     10.02 o 
  -4   0  15      222.65      217.25     26.70 o 
  -3   0  15      457.91      510.31     34.99 o 
  -2   0  15       25.92       30.56      5.92 o 
  -1   0  15     1446.90     1337.36     26.08 o 
   0   0  15       10.21       11.16      5.57 o 
   1   0  15      223.13      233.59     13.31 o 
   2   0  15     1028.16     1078.66     25.94 o 
   3   0  15        7.78        3.34      5.84 o 
   4   0  15       76.63       95.25     12.76 o 
   5   0  15       99.66       87.21     19.73 o 
   6   0  15       75.52       87.34     28.43 o 
  -7   1  15        4.10       -6.74      8.61 o 
  -6   1  15       67.45       68.18     13.97 o 
  -5   1  15        0.01        6.29      9.75 o 
  -4   1  15      114.37      117.28     21.78 o 
  -3   1  15      359.23      368.31     17.43 o 
  -2   1  15       83.43       99.30     21.91 o 
  -1   1  15     1456.33     1343.33     33.86 o 
   0   1  15      641.69      636.00     18.87 o 
   1   1  15      137.41      129.30     19.23 o 
   2   1  15      125.23      108.10     12.63 o 
   3   1  15       10.41       -1.34      5.70 o 
   4   1  15       16.22       12.16      7.86 o 
   5   1  15        0.00       -5.54      5.89 o 
   6   1  15        1.43       -0.91     11.85 o 
  -7   2  15       14.36       19.12     10.66 o 
  -6   2  15      219.21      201.79     19.93 o 
  -5   2  15       77.64       57.79     17.82 o 
  -4   2  15       15.52        5.10     10.66 o 
  -3   2  15        4.04       -3.08      5.16 o 
  -2   2  15      196.50      222.11     15.62 o 
  -1   2  15      674.80      664.83     24.32 o 
   0   2  15      572.39      590.95     23.63 o 
   1   2  15      386.15      422.20     28.89 o 
   2   2  15      107.69      112.54     20.05 o 
   3   2  15      111.46       96.23     18.68 o 
   4   2  15       13.02        5.29     10.84 o 
   5   2  15       12.52        3.83     10.30 o 
   6   2  15       13.36       22.42     14.22 o 
  -7   3  15        0.05      -13.43      8.95 o 
  -6   3  15      111.73      113.80     16.64 o 
  -5   3  15      365.52      403.29     27.52 o 
  -4   3  15      251.13      232.73     17.65 o 
  -3   3  15      234.76      220.46     15.58 o 
  -2   3  15       83.38       65.99     10.22 o 
  -1   3  15      269.66      260.80     17.64 o 
   0   3  15       70.70       81.19     17.04 o 
   1   3  15       59.71       40.10     13.03 o 
   2   3  15        0.22       13.67     10.30 o 
   3   3  15      452.76      469.30     33.81 o 
   4   3  15        7.80       -5.47     10.11 o 
   5   3  15        0.12        3.74     11.48 o 
   6   3  15        0.41       -7.75     13.12 o 
  -7   4  15        1.56       25.24     15.76 o 
  -6   4  15       10.19        3.53      8.52 o 
  -5   4  15        0.20       -3.39     15.72 o 
  -4   4  15       30.63       23.34     14.49 o 
  -3   4  15      284.41      312.84     15.16 o 
  -2   4  15       15.44       11.32      6.51 o 
  -1   4  15      311.06      346.84     32.99 o 
   0   4  15      256.65      297.62     27.98 o 
   1   4  15        0.70       13.12      9.75 o 
   2   4  15      203.77      295.52     30.62 o 
   3   4  15       44.56       64.97     17.68 o 
   4   4  15       22.10       23.06     14.85 o 
   5   4  15       75.09      102.88     22.51 o 
  -6   5  15       45.03       68.25     20.59 o 
  -5   5  15      185.99      169.46     24.06 o 
  -4   5  15      103.96       72.53     12.70 o 
  -3   5  15       13.21        4.85      6.17 o 
  -2   5  15        9.78        0.46      6.62 o 
  -1   5  15       62.72       44.65     13.58 o 
   0   5  15       57.72       45.38     14.85 o 
   1   5  15       23.85       13.30     11.57 o 
   2   5  15       38.41       35.63     14.67 o 
   3   5  15       23.97       35.08     16.13 o 
   4   5  15      120.22      136.87     25.88 o 
   5   5  15       11.78        1.28     13.40 o 
  -6   6  15        7.09       14.49     15.86 o 
  -5   6  15        1.94       12.76     13.58 o 
  -4   6  15      402.07      407.33     23.72 o 
  -3   6  15        1.02       -0.17      6.18 o 
  -2   6  15       25.12       13.30     11.30 o 
  -1   6  15      102.77       83.20     18.77 o 
   0   6  15       25.23       28.52     14.40 o 
   1   6  15        1.34        1.09      9.57 o 
   2   6  15      228.61      239.12     30.44 o 
   3   6  15       23.86       16.40     14.40 o 
   4   6  15       17.41       18.86     14.12 o 
  -6   7  15        0.42        7.38     16.22 o 
  -5   7  15        1.44      -19.68     14.13 o 
  -4   7  15       18.33       -8.93     15.67 o 
  -3   7  15       16.32       -2.21     12.53 o 
  -2   7  15        0.20       -8.48      9.29 o 
  -1   7  15      243.73      207.68     27.61 o 
   0   7  15      204.43      215.43     29.07 o 
   1   7  15       47.36       41.37     16.77 o 
   2   7  15       69.77       76.91     21.96 o 
   3   7  15       21.91       20.59     17.04 o 
  -5   8  15       41.47       22.69     20.87 o 
  -4   8  15       39.22       58.60     23.51 o 
  -3   8  15       38.48       59.78     18.50 o 
  -2   8  15       33.33       -9.20     11.30 o 
  -1   8  15      167.29      159.56     26.88 o 
   0   8  15       54.20       62.88     19.87 o 
   1   8  15       24.80       35.45     17.04 o 
   2   8  15       14.00       11.21     14.49 o 
  -4   9  15       10.49       -2.74     10.23 o 
  -3   9  15       56.74       82.20     20.96 o 
  -2   9  15       67.69       99.23     22.97 o 
  -1   9  15        2.63       -1.00     12.58 o 
   0   9  15       43.25       50.67     18.50 o 
   1   9  15        6.28       -4.01     13.94 o 
  -1 -10  16       26.35       35.72     17.04 o 
   0 -10  16       96.39      129.85     26.06 o 
   1 -10  16        6.10       -7.11     12.67 o 
   2 -10  16        8.08        9.93     14.67 o 
   3 -10  16       32.15       13.58     18.13 o 
  -3  -9  16        0.57       -8.11     13.40 o 
  -2  -9  16        4.10       20.23     14.03 o 
  -1  -9  16        1.67       -6.01     12.58 o 
   0  -9  16       23.51        2.19     12.48 o 
   2  -9  16        0.08        0.27     12.67 o 
   3  -9  16       23.26       53.04     19.96 o 
   4  -9  16       38.53       20.50     14.85 o 
  -4  -8  16        0.88        1.18     14.94 o 
  -3  -8  16        4.26       11.85     14.49 o 
  -2  -8  16        0.75       -4.65     10.93 o 
  -1  -8  16       97.69      110.64     15.33 o 
   0  -8  16        6.76       -8.20     10.30 o 
   1  -8  16      323.87      331.25     33.26 o 
   2  -8  16       42.30       36.18     16.13 o 
   3  -8  16       49.43       36.63     16.95 o 
   4  -8  16       42.44       50.76     17.95 o 
   5  -8  16       16.06       21.78     14.31 o 
  -4  -7  16        5.57       16.77     13.40 o 
  -3  -7  16      268.87      345.92     37.00 o 
  -2  -7  16       71.20       78.73     20.32 o 
  -1  -7  16        3.31        8.04      7.22 o 
   0  -7  16      615.13      645.24     27.26 o 
   1  -7  16       37.11       61.51     16.68 o 
   2  -7  16      322.89      328.42     33.54 o 
   3  -7  16       63.28       28.25     14.40 o 
   4  -7  16       43.91       18.86     13.21 o 
   5  -7  16        0.33       13.76     14.12 o 
  -5  -6  16       59.50       69.07     22.78 o 
  -4  -6  16       15.56        7.56     12.48 o 
  -3  -6  16       51.93       18.13     14.22 o 
  -2  -6  16       41.83       41.01     15.31 o 
  -1  -6  16       35.02       56.64     10.58 o 
   0  -6  16      122.75       82.76     12.32 o 
   1  -6  16        3.27       -1.99      5.54 o 
   2  -6  16      385.60      397.23     33.99 o 
   3  -6  16       93.36      119.28     22.97 o 
   4  -6  16      172.51      232.47     29.80 o 
   5  -6  16        0.87       12.03     11.48 o 
   6  -6  16        0.41       -6.29      9.84 o 
  -5  -5  16      189.58      209.50     32.44 o 
  -4  -5  16      189.61      180.43     29.62 o 
  -3  -5  16       18.85       39.19     14.58 o 
  -2  -5  16      252.55      246.40     35.76 o 
  -1  -5  16       19.74       14.42      7.70 o 
   0  -5  16        2.35        6.93      6.61 o 
   1  -5  16        3.85       -0.22      5.90 o 
   2  -5  16       12.23       28.54      8.34 o 
   3  -5  16       57.55       45.84     13.76 o 
   4  -5  16      131.62       95.95     20.14 o 
   5  -5  16       86.42      116.18     22.51 o 
   6  -5  16       19.84        7.66     12.48 o 
  -6  -4  16        0.88        3.01     12.39 o 
  -5  -4  16       13.35       -2.73     10.30 o 
  -4  -4  16       83.14       58.78     18.68 o 
  -3  -4  16      112.40       85.48     21.23 o 
  -2  -4  16      203.31      239.60     17.03 o 
  -1  -4  16       20.17       13.71      7.59 o 
   0  -4  16       96.35      115.74     12.94 o 
   1  -4  16      870.72      798.51     27.37 o 
   2  -4  16      212.12      185.60     15.57 o 
   3  -4  16      246.13      241.67     27.16 o 
   4  -4  16       29.08       32.53     13.40 o 
   5  -4  16        7.69        1.46      9.75 o 
   6  -4  16        0.19       21.60     12.67 o 
  -6  -3  16       22.39       30.44     17.41 o 
  -5  -3  16        7.43        0.91     10.02 o 
  -4  -3  16       36.08       43.01     15.67 o 
  -3  -3  16       67.95       74.00     18.95 o 
  -2  -3  16        5.96        6.06      8.06 o 
  -1  -3  16      273.72      245.35     23.01 o 
   0  -3  16       46.55       51.79      9.28 o 
   1  -3  16      290.66      304.50     18.64 o 
   2  -3  16      108.44      110.59     12.73 o 
   3  -3  16        6.31       -3.28      7.56 o 
   4  -3  16      124.26      109.99     20.96 o 
   5  -3  16      131.02      163.21     24.70 o 
   6  -3  16        0.06        4.74     12.39 o 
  -6  -2  16       23.90       11.94     14.31 o 
  -5  -2  16      273.49      271.28     33.81 o 
  -4  -2  16       70.60       61.15     17.41 o 
  -3  -2  16       11.03       -2.92      8.48 o 
  -2  -2  16     1256.41     1226.71     33.05 o 
  -1  -2  16      337.97      383.35     29.34 o 
   0  -2  16     1636.96     1656.30     48.89 o 
   1  -2  16       15.48       15.56      6.36 o 
   2  -2  16      575.83      589.60     24.03 o 
   3  -2  16       45.74       37.45     13.03 o 
   4  -2  16      136.35      175.15     24.97 o 
   5  -2  16      131.61      125.84     23.06 o 
   6  -2  16       17.21       31.17     15.58 o 
  -7  -1  16        0.01      -16.77     11.21 o 
  -6  -1  16        1.39       -6.83     12.12 o 
  -5  -1  16      309.77      329.42     35.81 o 
  -4  -1  16       96.82       73.90     18.50 o 
  -3  -1  16      446.73      477.41     35.36 o 
  -2  -1  16      686.77      728.47     22.66 o 
  -1  -1  16        0.16       -6.38      6.38 o 
   0  -1  16     1798.25     1781.03     40.40 o 
   1  -1  16      447.87      452.89     21.22 o 
   2  -1  16       46.94       56.86     15.31 o 
   3  -1  16      709.38      716.81     40.10 o 
   4  -1  16       17.12       24.42     12.21 o 
   5  -1  16       10.97        9.99      6.61 o 
   6  -1  16       18.65       24.51      8.95 o 
  -7   0  16      109.33       60.60     22.05 o 
  -6   0  16       74.39       96.23     22.87 o 
  -5   0  16      122.94      134.59     24.42 o 
  -4   0  16      549.70      574.74     39.00 o 
  -3   0  16     1693.38     1762.22     63.61 o 
  -2   0  16      311.13      294.55     13.32 o 
  -1   0  16      121.29      117.99     10.01 o 
   0   0  16       85.69       71.21     13.03 o 
   1   0  16      210.57      191.53     19.21 o 
   2   0  16       95.57      126.81     14.00 o 
   3   0  16        9.27       14.44      7.27 o 
   4   0  16       44.47       51.62     10.79 o 
   5   0  16        1.36        2.06      8.66 o 
   6   0  16       10.07       -1.92      7.15 o 
  -7   1  16        1.89       -9.84     11.57 o 
  -6   1  16      177.49      155.01     26.61 o 
  -5   1  16       80.71      103.79     22.05 o 
  -4   1  16      200.24      226.45     28.71 o 
  -3   1  16      298.88      287.05     28.43 o 
  -2   1  16      377.70      359.88     18.37 o 
  -1   1  16       54.61       47.49      9.93 o 
   0   1  16      323.94      342.61     15.36 o 
   1   1  16     2328.60     2328.32     46.91 o 
   2   1  16       21.41       22.65     10.84 o 
   3   1  16       33.88       38.84      9.34 o 
   4   1  16      125.53      139.93     16.32 o 
   5   1  16        7.49       11.80      8.41 o 
   6   1  16        1.28       -8.02     10.84 o 
  -7   2  16      100.74       96.50     22.60 o 
  -6   2  16        3.23       -5.83     11.76 o 
  -5   2  16        8.64        6.01     11.85 o 
  -4   2  16       38.78       40.28     13.76 o 
  -3   2  16       22.52       18.61      7.18 o 
  -2   2  16       92.36      111.02     12.86 o 
  -1   2  16      108.10      121.86     13.76 o 
   0   2  16       94.21      103.33     16.58 o 
   1   2  16      201.85      208.05     24.24 o 
   2   2  16      426.84      425.48     31.44 o 
   3   2  16       17.16       27.06     13.40 o 
   4   2  16       28.97       15.67     13.12 o 
   5   2  16       83.27       71.54     19.50 o 
   6   2  16        0.04        1.18     11.30 o 
  -7   3  16       26.74       23.42     16.40 o 
  -6   3  16       52.78       43.65     17.77 o 
  -5   3  16       17.87        9.29     11.12 o 
  -4   3  16       32.12       10.39     11.03 o 
  -3   3  16      347.44      421.00     20.39 o 
  -2   3  16        0.01        1.50      5.80 o 
  -1   3  16       46.29       30.71      8.63 o 
   0   3  16      181.99      201.12     23.60 o 
   1   3  16       18.22       -9.30      8.75 o 
   2   3  16       31.64       37.18     14.03 o 
   3   3  16        2.77       17.41     12.58 o 
   4   3  16        8.07       15.86     13.49 o 
   5   3  16        9.34       13.76     13.21 o 
  -6   4  16       85.47       49.76     17.22 o 
  -5   4  16        2.51        3.19     11.03 o 
  -4   4  16       22.88       19.05     10.93 o 
  -3   4  16       18.95       19.41      7.71 o 
  -2   4  16      991.61     1034.06     32.72 o 
  -1   4  16       51.55       47.79     10.09 o 
   0   4  16       44.62       61.42     16.49 o 
   1   4  16      232.21      216.70     26.88 o 
   2   4  16       64.19       64.34     17.86 o 
   3   4  16        4.58       -5.83     10.57 o 
   4   4  16        0.36      -13.03     10.84 o 
   5   4  16        4.58       17.41     14.31 o 
  -6   5  16        4.24        0.27     14.40 o 
  -5   5  16        2.70        3.37     10.39 o 
  -4   5  16      168.35      137.51     22.78 o 
  -3   5  16      305.36      278.61     25.33 o 
  -2   5  16      260.39      294.13     20.52 o 
  -1   5  16      356.93      337.90     30.26 o 
   0   5  16       17.20       11.12     11.57 o 
   1   5  16       68.53       56.41     16.59 o 
   2   5  16        3.90       24.06     14.85 o 
   3   5  16        6.61        8.11     12.94 o 
   4   5  16       38.85       47.29     17.86 o 
  -6   6  16       31.12       51.21     21.32 o 
  -5   6  16        0.02      -16.59     13.31 o 
  -4   6  16        1.55       -2.28      9.39 o 
  -3   6  16      133.01      117.76     23.24 o 
  -2   6  16      855.68      909.64     46.48 o 
  -1   6  16        1.69        6.83     10.66 o 
   0   6  16       25.97       15.76     11.76 o 
   1   6  16       24.53       21.87     12.48 o 
   2   6  16       63.59       40.28     17.41 o 
   3   6  16        7.29        9.75     14.67 o 
   4   6  16        5.34       29.43     17.95 o 
  -5   7  16       14.56       33.90     20.05 o 
  -3   7  16        0.09        2.10     10.84 o 
  -2   7  16       46.05       40.55     15.58 o 
  -1   7  16       52.83       46.66     16.68 o 
   0   7  16       22.80        8.66     11.48 o 
   1   7  16       27.39       14.76     13.21 o 
   2   7  16       20.98       17.50     15.58 o 
   3   7  16        8.28       -8.38     13.12 o 
  -4   8  16       12.97      -16.49     17.68 o 
  -3   8  16        0.46       -8.29     11.76 o 
  -2   8  16       45.89       75.18     20.96 o 
  -1   8  16       13.95       29.89     15.95 o 
   0   8  16       35.50       34.99     16.86 o 
   1   8  16       41.97       49.21     18.23 o 
   2   8  16       74.39       82.83     23.97 o 
  -3   9  16        0.00        4.37     13.94 o 
  -2   9  16        1.44       21.05     13.76 o 
  -1   9  16       56.84       49.57     20.59 o 
   0   9  16        8.13        6.20     12.94 o 
   0 -10  17        0.34        8.20     15.31 o 
   1 -10  17      274.00      313.02     37.00 o 
   2 -10  17       87.70       86.75     24.33 o 
  -2  -9  17       87.45       98.32     24.33 o 
  -1  -9  17       30.12        7.93     15.22 o 
   0  -9  17       25.92        8.02     14.40 o 
   1  -9  17       75.35       67.53     21.51 o 
   2  -9  17       89.61      118.19     24.61 o 
   3  -9  17       12.96       13.67     15.40 o 
   4  -9  17       28.13       29.80     17.04 o 
  -3  -8  17        0.01       -9.75     11.85 o 
  -2  -8  17        8.48        8.11     13.12 o 
  -1  -8  17       50.72       51.21     15.40 o 
   0  -8  17        1.88        7.38     11.57 o 
   1  -8  17       18.13       15.13     13.49 o 
   2  -8  17       71.82      137.97     26.25 o 
   3  -8  17       80.93       64.52     20.32 o 
   4  -8  17       98.20      127.85     26.06 o 
  -4  -7  17        2.82      -13.21     12.21 o 
  -3  -7  17       36.88       47.29     17.59 o 
  -2  -7  17      135.80      114.45     23.33 o 
  -1  -7  17        0.62        3.39      7.80 o 
   0  -7  17        4.40        3.78      7.66 o 
   1  -7  17      173.40      172.96     25.43 o 
   2  -7  17      148.04      175.24     27.07 o 
   3  -7  17       26.83       31.89     16.13 o 
   4  -7  17        0.34       -6.93     10.39 o 
   5  -7  17        4.68       -3.10     10.48 o 
  -5  -6  17        1.14      -18.23     12.49 o 
  -4  -6  17       93.34       90.03     23.15 o 
  -3  -6  17      268.15      237.39     32.17 o 
  -2  -6  17       85.81       73.72     19.50 o 
  -1  -6  17      242.36      241.82     19.12 o 
   0  -6  17       10.18       19.02      9.57 o 
   1  -6  17        0.00       -8.70      5.80 o 
   2  -6  17      200.94      206.50     27.52 o 
   3  -6  17      197.61      142.70     24.70 o 
   4  -6  17       51.06       28.34     14.49 o 
   5  -6  17       16.52       -9.02     12.30 o 
  -5  -5  17        8.67       -6.01     12.21 o 
  -4  -5  17      103.29       98.14     23.51 o 
  -3  -5  17        1.36       23.06     14.67 o 
  -2  -5  17      708.74      807.11     47.12 o 
  -1  -5  17       20.45       40.14     10.57 o 
   0  -5  17        5.98        7.34      7.15 o 
   1  -5  17      262.95      261.07     18.19 o 
   2  -5  17      130.80      177.62     18.36 o 
   3  -5  17       11.61       -6.38      9.75 o 
   4  -5  17      376.81      349.20     33.99 o 
   5  -5  17       19.13       25.52     14.22 o 
   6  -5  17       46.14       55.41     18.04 o 
  -6  -4  17        1.68        6.83     16.22 o 
  -5  -4  17       33.68       41.19     18.77 o 
  -4  -4  17       99.81      132.04     26.06 o 
  -3  -4  17        0.14       -8.11      8.20 o 
  -2  -4  17      103.80       89.62     12.11 o 
  -1  -4  17      347.15      363.47     19.90 o 
   0  -4  17      177.35      171.68     15.52 o 
   1  -4  17      272.86      243.36     17.75 o 
   2  -4  17       22.70       16.38      9.43 o 
   3  -4  17      148.79      122.02     22.15 o 
   4  -4  17        0.99       -6.29      7.75 o 
   5  -4  17       10.46        0.91     11.57 o 
   6  -4  17        1.05       12.85     12.03 o 
  -6  -3  17       61.62       27.52     16.31 o 
  -5  -3  17        4.35       14.67     14.22 o 
  -4  -3  17       62.11       83.93     20.50 o 
  -3  -3  17       54.20       44.20     15.31 o 
  -2  -3  17      462.64      459.70     21.70 o 
  -1  -3  17       51.26       53.69      9.96 o 
   0  -3  17     1396.69     1254.93     34.22 o 
   1  -3  17      396.11      367.40     19.39 o 
   2  -3  17        4.51        2.99      6.38 o 
   3  -3  17       98.41       73.36     17.04 o 
   4  -3  17       40.82       21.14     13.21 o 
   5  -3  17       24.73       28.98     14.58 o 
   6  -3  17       34.72       28.89     15.22 o 
  -6  -2  17       98.88       99.78     25.79 o 
  -5  -2  17       15.07       -0.73     13.30 o 
  -4  -2  17       78.78       71.08     18.95 o 
  -3  -2  17       12.24       12.67     11.30 o 
  -2  -2  17      459.55      507.79     25.74 o 
  -1  -2  17      412.05      445.28     31.80 o 
   0  -2  17       57.05       47.74      9.54 o 
   1  -2  17       11.33       16.60      7.30 o 
   2  -2  17      127.15      117.85     13.78 o 
   3  -2  17       12.67       10.48     10.21 o 
   4  -2  17        0.95       -6.65      7.84 o 
   5  -2  17        7.69        1.09     11.12 o 
   6  -2  17       24.08       26.79     15.22 o 
  -6  -1  17       20.39       36.36     17.68 o 
  -5  -1  17       15.77       16.04     13.76 o 
  -4  -1  17      146.59      151.00     26.06 o 
  -3  -1  17      522.78      542.12     38.37 o 
  -2  -1  17     1178.82     1186.90     31.36 o 
  -1  -1  17       27.35       24.84      5.60 o 
   0  -1  17      178.15      181.72     27.66 o 
   1  -1  17      613.33      611.85     25.01 o 
   2  -1  17      161.34      182.07     23.42 o 
   3  -1  17       53.88       55.50     15.76 o 
   4  -1  17       36.22       18.41     12.39 o 
   5  -1  17       21.03        9.38      8.29 o 
   6  -1  17        4.20        2.42      9.93 o 
  -6   0  17        0.33      -10.02      9.20 o 
  -5   0  17      359.96      357.58     36.54 o 
  -4   0  17      217.11      264.72     32.53 o 
  -3   0  17       34.23       35.18     15.13 o 
  -2   0  17      238.86      234.31     13.20 o 
  -1   0  17      659.05      655.53     19.93 o 
   0   0  17        7.26       -1.96      6.39 o 
   1   0  17       42.65       27.32     14.26 o 
   2   0  17      118.35      108.34     13.98 o 
   3   0  17        2.17        7.53      7.01 o 
   4   0  17      253.34      256.70     20.14 o 
   5   0  17       76.84       80.32     12.79 o 
   6   0  17        1.39       -5.98      8.34 o 
  -6   1  17       30.09       33.72     16.49 o 
  -5   1  17        8.85       18.50     17.59 o 
  -4   1  17      657.65      729.66     43.74 o 
  -3   1  17      162.22      171.23     24.42 o 
  -2   1  17      200.92      208.24     16.23 o 
  -1   1  17     1383.23     1449.24     46.43 o 
   0   1  17       71.55       89.39     18.11 o 
   1   1  17        9.10       13.38      6.63 o 
   2   1  17      148.55      140.90     15.16 o 
   3   1  17       25.04       13.16      8.40 o 
   4   1  17       48.37       60.34     26.02 o 
   5   1  17        9.44       10.06      8.49 o 
   6   1  17        2.59       17.13     13.94 o 
  -6   2  17        0.04       17.59     14.22 o 
  -5   2  17       19.87        9.48     11.39 o 
  -4   2  17      101.71      115.73     21.78 o 
  -3   2  17      123.68      118.74     20.78 o 
  -2   2  17       14.50       11.18      8.34 o 
  -1   2  17       15.38        1.11      5.95 o 
   0   2  17        8.06       -0.51      6.22 o 
   1   2  17       31.30       41.28     14.03 o 
   2   2  17       59.95       60.78     16.77 o 
   3   2  17      394.71      389.66     34.63 o 
   4   2  17      237.11      298.53     32.35 o 
   5   2  17       14.11       11.85     12.30 o 
  -6   3  17        8.23        1.37     11.39 o 
  -5   3  17       79.89       85.75     21.05 o 
  -4   3  17      282.28      283.86     29.34 o 
  -3   3  17      294.21      344.78     20.34 o 
  -2   3  17       16.63       19.85      8.11 o 
  -1   3  17       21.81       13.63      7.67 o 
   0   3  17       24.21       23.06     12.03 o 
   1   3  17       60.33       76.18     18.32 o 
   2   3  17       51.82       56.32     17.22 o 
   3   3  17       23.56       24.60     14.03 o 
   4   3  17        1.43       -6.38     10.57 o 
   5   3  17       50.33       37.36     17.22 o 
  -6   4  17       49.42       37.45     17.04 o 
  -5   4  17        8.12        8.84     10.66 o 
  -4   4  17        2.23       13.49     11.57 o 
  -3   4  17      119.98      111.28     19.55 o 
  -2   4  17        1.95       -7.82      6.41 o 
  -1   4  17       23.76       14.71      7.47 o 
   0   4  17        0.01       -9.75      9.02 o 
   1   4  17      435.76      470.40     35.09 o 
   2   4  17        8.99       13.12     12.30 o 
   3   4  17        0.33       -5.74     11.21 o 
   4   4  17        0.08        8.75     13.30 o 
  -5   5  17       15.50       20.50     13.58 o 
  -4   5  17      158.99      148.72     23.51 o 
  -3   5  17      144.21      136.65     15.80 o 
  -2   5  17        5.04       -3.57      7.57 o 
  -1   5  17        8.25       28.80     13.21 o 
   0   5  17      118.76      134.68     23.24 o 
   1   5  17       13.29       14.76     13.03 o 
   2   5  17       47.58       46.57     17.22 o 
   3   5  17        1.56      -10.66     11.76 o 
   4   5  17       13.81        8.93     14.76 o 
  -4   6  17        0.03       -7.38     10.93 o 
  -3   6  17       26.16        6.26      7.92 o 
  -2   6  17      104.54       74.36     19.32 o 
  -1   6  17      115.34      115.18     23.06 o 
   0   6  17       85.88      107.80     23.24 o 
   1   6  17       46.59       69.53     19.68 o 
   2   6  17        4.06        4.83     13.67 o 
   3   6  17        0.04       10.84     13.85 o 
  -3   7  17       28.51       47.93     16.40 o 
  -2   7  17       13.72       21.87     14.12 o 
  -1   7  17        0.91        7.38     13.21 o 
   0   7  17      123.74      163.12     27.80 o 
   1   7  17       10.49       26.61     15.58 o 
   2   7  17      131.61      101.69     24.97 o 
  -3   8  17        7.27       21.51     14.40 o 
  -2   8  17        3.22       -1.28     11.76 o 
  -1   8  17        6.66        2.10     12.12 o 
   0   8  17       15.29       22.78     16.68 o 
   1   8  17        2.84       36.82     18.68 o 
   0  -9  18       18.19       66.34     20.32 o 
   1  -9  18      176.23      164.85     28.62 o 
   2  -9  18        6.74        9.20     14.67 o 
   3  -9  18        0.45       25.06     16.40 o 
  -3  -8  18       91.87       99.60     25.06 o 
  -2  -8  18        0.50        3.83     11.48 o 
  -1  -8  18       21.76       25.78     12.89 o 
   0  -8  18       44.09       57.41     19.23 o 
   1  -8  18       51.49       46.38     18.23 o 
   2  -8  18       54.14       47.93     18.04 o 
   3  -8  18       62.75       25.70     15.76 o 
   4  -8  18        2.75       -2.10     11.57 o 
  -4  -7  18       20.41       10.75     15.76 o 
  -3  -7  18       57.44       47.75     18.41 o 
  -2  -7  18       19.16       13.94     14.67 o 
  -1  -7  18       72.31       86.38     22.14 o 
   0  -7  18       11.81        2.97      9.07 o 
   1  -7  18       31.19       20.96     13.67 o 
   2  -7  18       23.55       -1.09     12.03 o 
   3  -7  18       15.74        1.64     13.40 o 
   4  -7  18      152.37      156.01     26.52 o 
   5  -7  18       15.65        9.84     14.85 o 
  -4  -6  18       28.83       27.61     18.23 o 
  -3  -6  18       70.63       17.59     16.59 o 
  -2  -6  18        5.72      -11.48     10.30 o 
  -1  -6  18       89.73       85.84     13.53 o 
   0  -6  18       21.27       22.04      8.11 o 
   1  -6  18       37.92       39.08      9.62 o 
   2  -6  18       37.83       11.57     12.12 o 
   3  -6  18        0.06       24.33     14.22 o 
   4  -6  18       88.72      121.74     24.15 o 
   5  -6  18       14.29       40.46     16.22 o 
  -5  -5  18       37.58       31.35     17.59 o 
  -4  -5  18        8.30        0.18     13.21 o 
  -3  -5  18      143.23      107.80     24.15 o 
  -2  -5  18      716.44      748.98     46.66 o 
  -1  -5  18      482.50      453.77     22.97 o 
   0  -5  18       12.83        4.42      6.77 o 
   1  -5  18       54.32       67.35     11.68 o 
   2  -5  18       82.37       88.81     17.49 o 
   3  -5  18       32.04       48.84     17.41 o 
   4  -5  18       12.68       -8.11      9.39 o 
   5  -5  18       47.30       33.08     15.31 o 
  -5  -4  18        9.68       -8.29     11.03 o 
  -4  -4  18        8.71       -8.93      9.84 o 
  -3  -4  18       16.10      -11.21      9.11 o 
  -2  -4  18      311.39      282.58     32.26 o 
  -1  -4  18       44.85       43.30      9.87 o 
   0  -4  18       12.78        8.92      6.52 o 
   1  -4  18       30.89       44.89     13.81 o 
   2  -4  18      255.11      280.73     19.71 o 
   3  -4  18       49.60       52.76     16.68 o 
   4  -4  18        7.66       -6.29     10.30 o 
   5  -4  18      114.09      112.81     23.33 o 
   6  -4  18       15.82       14.22     15.22 o 
  -6  -3  18        6.97        3.92     15.31 o 
  -5  -3  18       18.47       24.51     16.68 o 
  -4  -3  18      123.47      141.52     26.43 o 
  -3  -3  18       23.09        9.93     12.03 o 
  -2  -3  18      199.17      171.50     16.13 o 
  -1  -3  18        3.09        0.00     10.98 o 
   0  -3  18      151.87      106.74     14.58 o 
   1  -3  18      286.02      277.07     19.00 o 
   2  -3  18      160.88      219.59     54.67 o 
   3  -3  18      138.34      130.22     22.78 o 
   4  -3  18       51.62       44.56     15.22 o 
   5  -3  18       19.33       19.68     13.21 o 
   6  -3  18        3.01       -0.64     13.49 o 
  -6  -2  18        0.45        0.46     15.13 o 
  -5  -2  18       24.16       26.70     16.68 o 
  -4  -2  18        0.92       -1.37      9.20 o 
  -3  -2  18      147.66      180.07     28.34 o 
  -2  -2  18       36.28       12.07      6.96 o 
  -1  -2  18       28.66       36.47      8.96 o 
   0  -2  18        1.76        0.68      6.11 o 
   1  -2  18       87.29       83.60     23.78 o 
   2  -2  18      718.04      763.47     41.92 o 
   3  -2  18        7.15       11.66     11.39 o 
   4  -2  18       79.73       98.14     21.05 o 
   5  -2  18        2.27       17.86     14.22 o 
   6  -2  18        2.35       -8.85      6.55 o 
  -6  -1  18      154.69      138.88     28.80 o 
  -5  -1  18        3.57        9.57     12.76 o 
  -4  -1  18      301.16      302.27     35.54 o 
  -3  -1  18      134.15      174.60     26.43 o 
  -2  -1  18       55.10       46.95      7.80 o 
  -1  -1  18      310.81      341.60     16.49 o 
   0  -1  18      210.11      217.10     24.33 o 
   1  -1  18       90.93       90.92     12.91 o 
   2  -1  18      602.17      577.57     36.82 o 
   3  -1  18      357.02      290.78     30.89 o 
   4  -1  18      194.07      220.10     16.80 o 
   5  -1  18       37.46       15.68      8.90 o 
   6  -1  18       37.56       33.03     10.69 o 
  -6   0  18       27.65       37.82     17.04 o 
  -5   0  18       63.03       63.70     21.96 o 
  -4   0  18       11.77        9.02     13.21 o 
  -3   0  18       60.93       75.09     18.86 o 
  -2   0  18      492.05      484.68     18.85 o 
  -1   0  18      219.63      221.74     13.86 o 
   0   0  18      661.63      659.86     21.38 o 
   1   0  18        0.01       -7.11      4.74 o 
   2   0  18       28.64       13.44      8.24 o 
   3   0  18      258.17      245.21     19.96 o 
   4   0  18      112.96      127.81     15.72 o 
   5   0  18       21.01       20.28      8.99 o 
  -6   1  18        7.28       -7.38     12.76 o 
  -5   1  18       54.30       46.29     17.95 o 
  -4   1  18        6.52        5.10     10.39 o 
  -3   1  18        3.16       -6.11      9.75 o 
  -2   1  18      557.65      540.51     30.71 o 
  -1   1  18      587.76      598.82     25.68 o 
   0   1  18      164.60      184.55     17.08 o 
   1   1  18      271.43      255.17     45.01 o 
   2   1  18       69.57       63.95     12.56 o 
   3   1  18      380.90      363.71     25.20 o 
   4   1  18        5.57        4.55      9.48 o 
   5   1  18        0.02       -4.10     12.21 o 
  -6   2  18       10.48       -0.09     12.21 o 
  -5   2  18      407.04      476.69     37.27 o 
  -4   2  18      148.00      122.11     24.06 o 
  -3   2  18       73.72       84.66     18.77 o 
  -2   2  18      382.95      370.92     25.11 o 
  -1   2  18      179.91      201.03     17.80 o 
   0   2  18      161.58      176.31     17.04 o 
   1   2  18      181.89      210.23     26.70 o 
   2   2  18       31.98       35.08     14.76 o 
   3   2  18       38.72       43.92     16.22 o 
   4   2  18       67.61       77.64     20.14 o 
   5   2  18       13.44       38.00     16.59 o 
  -6   3  18       64.84       41.10     17.68 o 
  -5   3  18        1.67      -14.35      9.57 o 
  -4   3  18        2.54       -3.92      8.66 o 
  -3   3  18      314.59      270.83     30.16 o 
  -2   3  18       33.25       23.23      8.75 o 
  -1   3  18      116.66      136.19     16.09 o 
   0   3  18      358.22      286.41     29.16 o 
   1   3  18       19.43        6.29     11.21 o 
   2   3  18        0.51       -1.18     10.48 o 
   3   3  18       82.95       72.72     20.32 o 
   4   3  18       48.45       47.02     18.50 o 
   5   3  18       22.71        1.09     14.31 o 
  -6   4  18        0.01       -7.47     13.30 o 
  -5   4  18        1.39       10.11     11.94 o 
  -4   4  18      132.96      149.72     24.88 o 
  -3   4  18       75.67       41.46     15.04 o 
  -2   4  18       71.56       85.71     13.22 o 
  -1   4  18       80.27       92.76     19.59 o 
   0   4  18      439.99      374.35     33.72 o 
   1   4  18       38.06       17.95     13.76 o 
   2   4  18       12.70       22.51     16.04 o 
   3   4  18        5.86        0.82     12.76 o 
   4   4  18       16.81       14.49     16.22 o 
  -5   5  18       58.74       44.38     17.77 o 
  -4   5  18        3.00        7.29     12.03 o 
  -3   5  18        3.31        3.65      8.05 o 
  -2   5  18       30.74       13.42      9.07 o 
  -1   5  18       44.44       38.27     15.58 o 
   0   5  18      122.80       59.96     18.77 o 
   1   5  18      110.06       97.32     21.96 o 
   2   5  18        7.98        9.48     11.66 o 
   3   5  18       70.81       78.37     21.96 o 
  -4   6  18      111.69      145.26     25.24 o 
  -3   6  18        6.65        7.00     10.89 o 
  -2   6  18       18.37       43.92     16.95 o 
  -1   6  18       93.63       95.86     22.05 o 
   0   6  18      274.17      270.74     32.72 o 
   1   6  18        7.02        8.29     12.03 o 
   2   6  18       22.24       29.71     16.49 o 
   3   6  18       12.51       13.94     15.49 o 
  -3   7  18       10.30       22.60     14.58 o 
  -2   7  18        1.21        7.66     13.03 o 
  -1   7  18       33.16       18.68     14.67 o 
   0   7  18       46.42       49.39     18.04 o 
   1   7  18        0.35        6.29     14.40 o 
   2   7  18       13.34       31.26     20.50 o 
  -2   8  18        9.89       21.60     15.04 o 
  -1   8  18        0.83       -3.10     12.03 o 
   0   8  18        3.69        1.64     13.40 o 
   0  -9  19       47.29       21.78     17.68 o 
   1  -9  19        7.76        5.29     15.22 o 
   2  -9  19        0.09        7.20     14.22 o 
  -2  -8  19        7.80       27.88     16.04 o 
  -1  -8  19       39.42       65.06     20.78 o 
   0  -8  19       46.12       33.26     15.95 o 
   1  -8  19        3.70       -3.74     11.76 o 
   2  -8  19       24.27       18.68     16.59 o 
   3  -8  19       60.60       56.32     20.78 o 
  -3  -7  19        0.71      -14.85     10.84 o 
  -2  -7  19        2.77        1.37     13.03 o 
  -1  -7  19       69.24       69.48     13.76 o 
   0  -7  19      294.39      306.45     22.13 o 
   1  -7  19        0.08       -7.93     10.84 o 
   2  -7  19       19.60       21.32     14.76 o 
   3  -7  19       45.28       83.65     21.51 o 
   4  -7  19       10.22       13.30     13.49 o 
  -4  -6  19       18.43       10.48     16.22 o 
  -3  -6  19       50.52       49.21     19.05 o 
  -2  -6  19       70.31       65.61     20.69 o 
  -1  -6  19       25.79       15.55      9.43 o 
   0  -6  19       60.61       49.72     11.57 o 
   1  -6  19      170.03      220.97     18.88 o 
   2  -6  19       10.12        2.46     10.48 o 
   3  -6  19        2.88       -3.19     11.94 o 
   4  -6  19       13.62       20.78     13.12 o 
   5  -6  19       13.63       28.80     15.95 o 
  -4  -5  19        3.22        0.18     13.21 o 
  -3  -5  19       47.31       33.26     16.68 o 
  -2  -5  19       27.88       39.64     17.31 o 
  -1  -5  19        0.02       13.40      7.67 o 
   0  -5  19      873.79      782.65     29.80 o 
   1  -5  19       19.43        9.97      8.08 o 
   2  -5  19       86.07       69.52     12.21 o 
   3  -5  19        3.35        9.75     13.76 o 
   4  -5  19       23.99       19.77     13.12 o 
   5  -5  19        3.46       -1.37     12.03 o 
  -5  -4  19       58.75       37.00     17.86 o 
  -4  -4  19        3.72       11.12     12.30 o 
  -3  -4  19      366.97      388.30     39.37 o 
  -2  -4  19       43.25       37.36     17.13 o 
  -1  -4  19        1.18        5.01      7.10 o 
   0  -4  19      466.37      482.11     23.31 o 
   1  -4  19      324.05      329.64     21.10 o 
   2  -4  19        1.35        3.23      6.98 o 
   3  -4  19       11.07        7.47     10.57 o 
   4  -4  19        1.13       -2.37     10.39 o 
   5  -4  19        2.91       -4.74     10.57 o 
  -5  -3  19       18.19        9.48     13.40 o 
  -4  -3  19       66.14       42.83     17.04 o 
  -3  -3  19       25.12       12.85     14.49 o 
  -2  -3  19        0.01       -0.91      9.02 o 
  -1  -3  19       11.22       21.33     11.16 o 
   0  -3  19       16.20       13.80     10.71 o 
   1  -3  19        0.59       -3.22      6.19 o 
   2  -3  19      354.97      350.05     22.35 o 
   3  -3  19       41.16       33.63     14.49 o 
   4  -3  19      210.39      206.59     28.89 o 
   5  -3  19       44.09       51.49     18.23 o 
  -5  -2  19       69.04       66.07     21.05 o 
  -4  -2  19        5.01       -6.74     14.31 o 
  -3  -2  19       12.02       28.61     14.03 o 
  -2  -2  19      120.66      173.75     16.61 o 
  -1  -2  19       26.59       30.77      8.57 o 
   0  -2  19        2.77        8.24      6.92 o 
   1  -2  19      362.68      365.85     22.55 o 
   2  -2  19      161.66      153.18     23.51 o 
   3  -2  19      150.12      120.29     22.60 o 
   4  -2  19       61.63       45.47     16.49 o 
   5  -2  19        1.98       19.41     13.12 o 
  -6  -1  19       21.18       42.19     19.05 o 
  -5  -1  19        4.90      -16.49     12.49 o 
  -4  -1  19       37.31       52.85     18.86 o 
  -3  -1  19       34.18       27.06     14.58 o 
  -2  -1  19       25.52       18.97      6.48 o 
  -1  -1  19      228.46      236.24     14.79 o 
   0  -1  19      145.05      151.89     11.33 o 
   1  -1  19        2.26        0.84      4.99 o 
   2  -1  19       29.52       23.06      9.82 o 
   3  -1  19       17.23       21.40      7.64 o 
   4  -1  19       14.05       18.64      8.47 o 
   5  -1  19       16.57       30.51     11.12 o 
  -6   0  19        3.95       -9.02     14.85 o 
  -5   0  19        1.43       -3.83     11.76 o 
  -4   0  19      133.85      108.53     24.15 o 
  -3   0  19      352.54      292.43     32.63 o 
  -2   0  19      121.37      112.10     17.73 o 
  -1   0  19      298.35      293.78     16.17 o 
   0   0  19      383.77      387.62     17.87 o 
   1   0  19      135.91      119.33     12.16 o 
   2   0  19       18.05       17.47      8.40 o 
   3   0  19       51.54       41.75     10.52 o 
   4   0  19       91.49       89.43     13.63 o 
   5   0  19       33.24       18.01     11.30 o 
  -6   1  19       10.76       16.13     14.58 o 
  -5   1  19       27.96       28.16     15.49 o 
  -4   1  19       57.42       66.71     18.68 o 
  -3   1  19       43.71       43.92     15.76 o 
  -2   1  19      139.33      154.49     15.90 o 
  -1   1  19      412.62      464.79     23.46 o 
   0   1  19      965.11      979.35     27.22 o 
   1   1  19      127.56      131.12     15.37 o 
   2   1  19      240.15      236.34     19.93 o 
   3   1  19        0.03        5.96      8.26 o 
   4   1  19        9.12       22.45     10.37 o 
   5   1  19       20.00       26.88     15.67 o 
  -6   2  19       22.46       11.30     14.76 o 
  -5   2  19       88.35      100.78     23.06 o 
  -4   2  19       24.41       10.39     13.03 o 
  -3   2  19        2.69        8.38     10.48 o 
  -2   2  19       81.11       68.55     18.68 o 
  -1   2  19       40.88       24.61      9.49 o 
   0   2  19       31.60       37.61     10.41 o 
   1   2  19      127.65      110.26     21.96 o 
   2   2  19       16.07       11.85     12.12 o 
   3   2  19      122.56      148.90     26.15 o 
   4   2  19        7.35       14.03     13.76 o 
  -5   3  19        0.87       -2.92     12.21 o 
  -4   3  19        1.13        9.57     11.30 o 
  -3   3  19       46.81       23.33     23.15 o 
  -2   3  19      118.25      103.58     14.58 o 
  -1   3  19       28.26        7.84      8.70 o 
   0   3  19       94.00      118.01     21.23 o 
   1   3  19        6.94       -3.46      9.57 o 
   2   3  19        3.99        5.01     12.58 o 
   3   3  19       39.05        3.10     12.85 o 
   4   3  19       34.27        4.65     15.04 o 
  -5   4  19       74.82      101.88     21.87 o 
  -4   4  19        9.69       -9.66     10.94 o 
  -3   4  19       13.61       13.76     12.21 o 
  -2   4  19       14.20        8.24     10.80 o 
  -1   4  19        0.62        6.83     11.39 o 
   0   4  19       17.25       10.84     12.85 o 
   1   4  19      246.03      272.10     32.26 o 
   2   4  19      115.22       96.50     23.15 o 
   3   4  19        0.53       11.39     16.40 o 
  -5   5  19       91.16      120.92     25.33 o 
  -4   5  19        1.30      -10.57      9.11 o 
  -3   5  19        3.94       18.41     13.21 o 
  -2   5  19       46.47       38.47     11.24 o 
  -1   5  19      171.52      191.00     27.61 o 
   0   5  19        0.80        6.47     12.85 o 
   1   5  19        0.01        0.18     11.66 o 
   2   5  19      127.63      175.78     29.53 o 
   3   5  19       41.75       48.57     20.41 o 
  -4   6  19        4.64       18.41     14.12 o 
  -3   6  19       93.84       97.99     15.39 o 
  -2   6  19        1.72       -4.56     12.30 o 
  -1   6  19       19.57       -6.83     13.58 o 
   0   6  19        2.05       15.31     12.76 o 
   1   6  19      116.60      113.54     24.97 o 
   2   6  19       23.35       41.83     18.13 o 
  -3   7  19        0.01      -11.12     12.03 o 
  -2   7  19       14.30       -6.11     13.12 o 
  -1   7  19       60.63       51.30     19.59 o 
   0   7  19        6.27       10.30     16.40 o 
   1   7  19       11.71        5.47     14.40 o 
  -1  -8  20       18.06       30.71     16.40 o 
   0  -8  20       11.38       -4.37     13.94 o 
   1  -8  20       61.19       62.79     21.23 o 
   2  -8  20        6.30       10.66     14.12 o 
  -2  -7  20        2.35       18.77     15.31 o 
  -1  -7  20      148.31      201.30     29.71 o 
   0  -7  20        6.62       13.36      9.54 o 
   1  -7  20      142.53      132.50     25.06 o 
   2  -7  20       17.46       21.51     13.76 o 
   3  -7  20       10.86       21.51     14.94 o 
  -3  -6  20       15.99       14.85     14.31 o 
  -2  -6  20       74.67      105.34     25.43 o 
  -1  -6  20       31.80       19.02      9.73 o 
   0  -6  20       35.97       25.02     15.45 o 
   1  -6  20        0.28        2.75      7.92 o 
   2  -6  20       37.31       31.89     15.95 o 
   3  -6  20       40.34       44.29     16.95 o 
   4  -6  20       20.85       20.69     16.22 o 
  -4  -5  20       86.87      104.52     25.33 o 
  -3  -5  20       18.74        2.00     13.49 o 
  -2  -5  20       28.04       49.39     17.68 o 
  -1  -5  20       14.14        9.89      8.35 o 
   0  -5  20      219.29      228.73     45.79 o 
   1  -5  20      321.43      314.06     21.94 o 
   2  -5  20      179.07      208.21     31.81 o 
   3  -5  20       34.54       27.79     14.67 o 
   4  -5  20        1.61       19.77     14.22 o 
  -4  -4  20        5.64       10.84     14.94 o 
  -3  -4  20       21.20       14.31     15.40 o 
  -2  -4  20        4.58      -12.67     10.02 o 
  -1  -4  20       77.27       96.88     13.90 o 
   0  -4  20      226.27      153.32     41.97 o 
   1  -4  20      179.01      178.21     20.82 o 
   2  -4  20      506.18      488.07     25.31 o 
   3  -4  20        7.15        2.19     11.03 o 
   4  -4  20       43.21       34.17     15.95 o 
   5  -4  20        0.92        8.20     11.85 o 
  -5  -3  20       35.57       55.41     20.69 o 
  -4  -3  20      181.97      225.36     33.90 o 
  -3  -3  20      208.81      260.62     34.54 o 
  -2  -3  20       14.26        4.28     11.12 o 
  -1  -3  20      152.11      154.09     17.22 o 
   0  -3  20        1.56        4.20      7.47 o 
   1  -3  20      216.15      186.72     17.95 o 
   2  -3  20      331.30      319.60     22.33 o 
   3  -3  20       22.50        2.83     11.30 o 
   4  -3  20        0.82       -3.28     10.57 o 
   5  -3  20       64.22       42.65     20.05 o 
  -5  -2  20       45.36       82.65     25.15 o 
  -4  -2  20        4.94       23.42     15.40 o 
  -3  -2  20       21.38       29.98     16.13 o 
  -2  -2  20      211.86      245.68     30.44 o 
  -1  -2  20       19.16       12.15      7.88 o 
   0  -2  20      234.99      219.16     18.90 o 
   1  -2  20       13.48        1.83      8.75 o 
   2  -2  20        7.95        9.02     11.57 o 
   3  -2  20       13.04       15.86     12.76 o 
   4  -2  20       13.49      -14.22      9.48 o 
   5  -2  20        1.48        4.97      7.91 o 
  -5  -1  20        0.11       -4.74     12.30 o 
  -4  -1  20       41.48       23.51     15.22 o 
  -3  -1  20       62.15       71.08     19.68 o 
  -2  -1  20      299.62      305.09     32.72 o 
  -1  -1  20       27.38       18.59      7.19 o 
   0  -1  20      156.62      175.61     28.29 o 
   1  -1  20       58.81       68.33     10.42 o 
   2  -1  20       60.84       84.15     14.56 o 
   3  -1  20       55.04       54.60     17.68 o 
   4  -1  20       95.61       83.09     14.29 o 
   5  -1  20        0.18        1.91      8.76 o 
  -5   0  20        2.30       10.11     15.22 o 
  -4   0  20        1.22       12.48     13.49 o 
  -3   0  20      147.76      164.58     28.07 o 
  -2   0  20      550.20      605.88     28.43 o 
  -1   0  20      195.57      202.79     14.60 o 
   0   0  20        2.02       -2.46      5.26 o 
   1   0  20      178.54      163.70     14.21 o 
   2   0  20        2.73       14.09      8.30 o 
   3   0  20       24.75       18.58      9.24 o 
   4   0  20       18.12       13.51      9.06 o 
   5   0  20       24.81       12.50     11.25 o 
  -5   1  20        7.03       27.98     14.12 o 
  -4   1  20       58.93       53.77     18.86 o 
  -3   1  20        0.20       -1.73     11.30 o 
  -2   1  20        0.87       -4.45      6.82 o 
  -1   1  20      344.32      354.87     22.95 o 
   0   1  20      431.00      489.26     35.36 o 
   1   1  20       77.45       64.12     15.04 o 
   2   1  20      302.87      281.56     22.10 o 
   3   1  20       93.68       67.07     13.36 o 
   4   1  20        0.04        2.90      8.65 o 
  -5   2  20       46.34       28.70     16.31 o 
  -4   2  20        6.33       33.63     14.94 o 
  -3   2  20      135.68      166.03     26.98 o 
  -2   2  20        7.89       12.92      8.53 o 
  -1   2  20      228.43      213.28     26.84 o 
   0   2  20      313.67      330.51     23.38 o 
   1   2  20      549.44      527.72     38.00 o 
   2   2  20      322.36      356.22     36.00 o 
   3   2  20        3.43       14.22     12.48 o 
   4   2  20       82.20       67.43     20.50 o 
  -5   3  20        8.05       10.75     12.85 o 
  -4   3  20       36.26       43.01     17.04 o 
  -3   3  20       39.59       50.30     17.13 o 
  -2   3  20       24.67       19.89     10.66 o 
  -1   3  20      194.70      184.31     19.38 o 
   0   3  20       27.09       21.51     14.03 o 
   1   3  20       17.25       20.32     14.67 o 
   2   3  20       58.81       42.56     17.31 o 
   3   3  20       19.88       -7.75     11.66 o 
  -5   4  20        0.99        5.01     13.49 o 
  -4   4  20        1.83        9.11     13.58 o 
  -3   4  20       54.58       35.81     16.31 o 
  -2   4  20       19.88        7.33      9.41 o 
  -1   4  20       41.83       62.60     18.41 o 
   0   4  20       42.23       55.77     18.50 o 
   1   4  20        0.77       -6.56     11.03 o 
   2   4  20       14.21        0.27     13.03 o 
   3   4  20        2.26        2.73     15.86 o 
  -4   5  20       59.61       22.87     15.40 o 
  -3   5  20       36.28       38.18     15.40 o 
  -2   5  20       53.73       71.63     19.32 o 
  -1   5  20        5.87        1.28     12.48 o 
   0   5  20       46.79       71.54     20.05 o 
   1   5  20        0.17        6.11     12.67 o 
   2   5  20        4.35       16.13     14.49 o 
  -2   6  20       73.51       95.86     22.51 o 
  -1   6  20       11.61       12.85     15.22 o 
   0   6  20        0.03        3.83     11.66 o 
   1   6  20       87.97      112.63     26.52 o 
  -2  -7  21       56.60       62.70     22.33 o 
  -1  -7  21       61.18       44.56     17.04 o 
   0  -7  21       35.49       37.00     11.29 o 
   1  -7  21       30.39       34.63     16.31 o 
   2  -7  21      128.54      115.36     25.70 o 
  -3  -6  21       20.87       31.17     18.32 o 
  -2  -6  21      180.89      201.30     31.99 o 
  -1  -6  21        0.73       20.23     14.22 o 
   0  -6  21       23.10       23.00      9.85 o 
   1  -6  21       79.75       76.30     19.68 o 
   2  -6  21        4.44       -9.84     11.03 o 
   3  -6  21        1.88       -1.91     13.58 o 
  -3  -5  21      259.27      286.50     37.73 o 
  -2  -5  21        1.45       10.21     13.21 o 
  -1  -5  21       11.90       14.91      8.91 o 
   0  -5  21      224.63      239.03     33.94 o 
   1  -5  21       44.29       38.83     10.38 o 
   2  -5  21        8.43       -4.35      7.34 o 
   3  -5  21        1.54       -6.47     12.94 o 
   4  -5  21       27.82       14.31     15.22 o 
  -4  -4  21       51.34       67.25     22.05 o 
  -3  -4  21        1.94       18.50     15.04 o 
  -2  -4  21      127.94      133.04     25.61 o 
  -1  -4  21       97.16      132.45     16.14 o 
   0  -4  21        0.87        0.79     11.85 o 
   1  -4  21       20.56       26.16      9.81 o 
   2  -4  21      175.78      215.44     19.94 o 
   3  -4  21       13.35       12.39     14.12 o 
   4  -4  21       80.97       92.22     22.15 o 
  -4  -3  21       59.21       80.28     24.24 o 
  -3  -3  21      146.49      156.28     28.16 o 
  -2  -3  21       32.79       43.10     17.41 o 
  -1  -3  21       75.94       75.35     12.85 o 
   0  -3  21       17.78       21.51     22.51 o 
   1  -3  21       11.12       11.90      8.16 o 
   2  -3  21       34.24       30.89     10.50 o 
   3  -3  21        0.01       20.59     14.58 o 
   4  -3  21        0.72       13.30     14.22 o 
  -4  -2  21       14.35        1.64     14.76 o 
  -3  -2  21      187.75      192.92     30.16 o 
  -2  -2  21      250.76      279.67     33.45 o 
  -1  -2  21       19.90        7.32      6.27 o 
   0  -2  21       58.99       36.98      9.89 o 
   1  -2  21      264.10      280.80     21.49 o 
   2  -2  21       21.97       27.52     14.12 o 
   3  -2  21       18.47       26.70     14.67 o 
   4  -2  21        0.24       -5.56     11.57 o 
  -5  -1  21       52.10       27.61     19.50 o 
  -4  -1  21        0.00        3.10     11.57 o 
  -3  -1  21      177.73      175.06     28.98 o 
  -2  -1  21        0.00       -0.82     10.30 o 
  -1  -1  21        5.56       -1.05      5.95 o 
   0  -1  21       19.89       25.01      9.35 o 
   1  -1  21       28.13       47.42     17.28 o 
   2  -1  21       20.87       26.15     11.07 o 
   3  -1  21        5.29        2.46      9.16 o 
   4  -1  21        9.06        6.26     13.85 o 
  -5   0  21       31.31       33.63     17.68 o 
  -4   0  21       62.85       53.86     18.68 o 
  -3   0  21        5.84       10.02     12.85 o 
  -2   0  21      141.32      118.01     23.97 o 
  -1   0  21      123.56      148.16     13.59 o 
   0   0  21       12.03        9.77      7.05 o 
   1   0  21      255.61      223.57     20.10 o 
   2   0  21       30.24       18.86     11.66 o 
   3   0  21       21.72       18.84      9.76 o 
   4   0  21        2.71        6.71     17.00 o 
  -5   1  21       20.81       15.86     14.58 o 
  -4   1  21       63.69       63.52     21.51 o 
  -3   1  21        3.90       -3.65     11.30 o 
  -2   1  21        0.40       -3.41      6.95 o 
  -1   1  21      242.42      241.66     34.53 o 
   0   1  21       61.15       73.12     13.59 o 
   1   1  21       87.77      113.91     23.60 o 
   2   1  21      174.49      203.44     39.14 o 
   3   1  21       24.03       30.59     16.90 o 
   4   1  21       20.57       36.27     18.59 o 
  -5   2  21      100.55      119.01     27.25 o 
  -4   2  21        1.35       14.58     12.58 o 
  -3   2  21        3.90        8.11     11.48 o 
  -2   2  21       83.42      105.45     15.18 o 
  -1   2  21       16.30       27.10      9.83 o 
   0   2  21        0.73       -0.82     10.48 o 
   1   2  21       24.10       42.01     16.04 o 
   2   2  21      132.07      110.72     23.97 o 
   3   2  21       15.91       -6.11     12.03 o 
  -4   3  21       48.58       55.50     17.86 o 
  -3   3  21        0.03       -7.38     10.48 o 
  -2   3  21      181.68      193.66     19.99 o 
  -1   3  21       14.57        3.20      9.41 o 
   0   3  21        3.76       18.59     15.04 o 
   1   3  21       35.70       62.33     19.41 o 
   2   3  21       29.79       41.65     17.41 o 
   3   3  21       63.46       42.65     18.68 o 
  -4   4  21       12.09       11.30     12.85 o 
  -3   4  21       24.43       29.62     15.95 o 
  -2   4  21       31.91       24.91     10.74 o 
  -1   4  21       77.01      109.08     22.78 o 
   0   4  21       12.25       33.08     16.77 o 
   1   4  21       23.29       53.04     18.13 o 
   2   4  21       53.13       52.95     20.05 o 
  -3   5  21        6.49       10.93     13.30 o 
  -2   5  21        1.83       -3.65     12.76 o 
  -1   5  21        2.23       -7.66     12.21 o 
   0   5  21        0.14        3.28     12.94 o 
   1   5  21       48.52       71.81     21.69 o 
  -2   6  21       17.49        8.75     14.76 o 
  -1   6  21      140.61      230.19     33.35 o 
   0   6  21        0.53       -2.37     12.94 o 
   0  -7  22        0.32       -0.13     12.67 o 
   1  -7  22        0.56        6.74     14.94 o 
  -2  -6  22        5.85        2.37     14.40 o 
  -1  -6  22        0.88       10.21     13.21 o 
   0  -6  22        3.58       -8.37      7.79 o 
   1  -6  22       87.59       61.34     13.23 o 
   2  -6  22        0.23      -16.59     11.39 o 
  -3  -5  22        2.71       18.32     15.95 o 
  -2  -5  22        1.39       11.48     14.31 o 
  -1  -5  22       32.91       13.30     15.22 o 
   0  -5  22        0.03        2.56      8.33 o 
   1  -5  22       11.27        8.58      9.24 o 
   2  -5  22        4.75        3.77      8.70 o 
   3  -5  22       53.20       53.77     20.05 o 
  -3  -4  22        8.71       28.34     16.95 o 
  -2  -4  22       38.50       42.56     18.32 o 
  -1  -4  22      135.40      141.45     17.31 o 
   0  -4  22       13.14        4.85      8.31 o 
   1  -4  22        1.68       -1.94      7.14 o 
   2  -4  22       25.44       28.03     10.09 o 
   3  -4  22       41.84       63.33     18.95 o 
  -4  -3  22       32.30       16.49     14.12 o 
  -3  -3  22       17.06        5.92     14.03 o 
  -2  -3  22        0.05       -3.74     12.48 o 
  -1  -3  22       52.01       71.10     15.26 o 
   0  -3  22       36.91       50.59     12.38 o 
   1  -3  22       87.10       78.95     14.11 o 
   2  -3  22        7.95       -0.36     10.30 o 
   3  -3  22       34.14       36.09     18.32 o 
   4  -3  22       65.20       89.85     23.06 o 
  -4  -2  22        3.33        2.83     15.22 o 
  -3  -2  22       54.71       80.37     23.06 o 
  -2  -2  22        0.15        5.01     12.03 o 
  -1  -2  22      106.94      108.72     15.87 o 
   0  -2  22      227.27      268.92     15.79 o 
   1  -2  22       48.69       60.03     12.53 o 
   2  -2  22        5.55       10.39     12.21 o 
   3  -2  22       23.00       18.86     16.86 o 
   4  -2  22        8.76       -1.00      7.41 o 
  -4  -1  22       22.17       37.54     17.95 o 
  -3  -1  22       67.50       91.76     24.70 o 
  -2  -1  22        9.39       -5.74     10.48 o 
  -1  -1  22       25.43       26.54      8.14 o 
   0  -1  22      160.22      195.81     16.26 o 
   1  -1  22       71.66       92.88     12.50 o 
   2  -1  22       19.16       12.16      9.83 o 
   3  -1  22       47.31       59.13     20.18 o 
   4  -1  22       14.12       23.20      9.89 o 
  -4   0  22       79.09       34.63     20.14 o 
  -3   0  22        1.78       -0.36     11.66 o 
  -2   0  22       28.10       18.95     13.21 o 
  -1   0  22        5.98       13.02      6.98 o 
   0   0  22      333.33      404.07     20.99 o 
   1   0  22       28.67       58.65     13.14 o 
   2   0  22        0.58       -5.02      8.18 o 
   3   0  22       26.21       25.75     10.98 o 
  -4   1  22        0.04       -1.91     11.66 o 
  -3   1  22      110.34      103.24     22.87 o 
  -2   1  22       85.03       96.50     23.15 o 
  -1   1  22       18.34       25.76     12.67 o 
   0   1  22        3.59        5.80      8.93 o 
   1   1  22      249.00      268.00     33.45 o 
   2   1  22       16.97       15.67     15.58 o 
   3   1  22       14.48       18.68     15.40 o 
  -4   2  22       52.82       69.44     19.32 o 
  -3   2  22       33.55       40.37     17.59 o 
  -2   2  22       22.07       24.70     14.67 o 
  -1   2  22        1.86        3.66      8.53 o 
   0   2  22        6.27       -4.37     12.67 o 
   1   2  22        6.68       13.49     13.03 o 
   2   2  22        4.80       20.14     15.04 o 
   3   2  22       19.03       27.79     16.95 o 
  -4   3  22       43.19       57.96     20.50 o 
  -3   3  22      222.32      166.85     28.34 o 
  -2   3  22        7.90       18.04      9.60 o 
  -1   3  22       10.33        5.16      8.89 o 
   0   3  22       68.33       79.46     21.23 o 
   1   3  22       21.81       -3.55     12.67 o 
   2   3  22        1.12       12.94     13.85 o 
  -3   4  22        1.61      -12.03     11.94 o 
  -2   4  22       15.21       19.40     11.18 o 
  -1   4  22        7.94       35.72     18.04 o 
   0   4  22        0.63       -1.46     14.22 o 
   1   4  22        1.69       -9.93     13.76 o 
  -2   5  22       73.61       96.04     23.24 o 
  -1   5  22       12.62      -13.58     12.12 o 
   0   5  22        3.33       15.49     15.67 o 
   0  -6  23       88.50       56.82     13.69 o 
   1  -6  23       29.83       26.87     15.26 o 
  -2  -5  23       17.30       48.12     20.14 o 
  -1  -5  23      118.60      181.44     29.80 o 
   0  -5  23       39.80       33.03     15.95 o 
   1  -5  23      113.38      134.39     30.21 o 
   2  -5  23       23.20       24.11     23.37 o 
  -2  -4  23        0.03       -8.38     12.94 o 
  -1  -4  23       39.81       52.67     18.50 o 
   0  -4  23       42.58       40.49     13.71 o 
   1  -4  23        4.52       -2.31      8.43 o 
   2  -4  23        2.76       -5.32     14.58 o 
  -3  -3  23       20.99       28.89     17.59 o 
  -2  -3  23      175.43      205.95     31.53 o 
  -1  -3  23       17.70       23.76     10.66 o 
   0  -3  23       22.68       34.08     10.48 o 
   1  -3  23        0.02      -10.49      7.15 o 
   2  -3  23        0.48      -10.02     13.40 o 
   3  -3  23       18.57       25.61     15.67 o 
  -3  -2  23      137.37      134.05     28.34 o 
  -2  -2  23       22.71       29.25     15.13 o 
  -1  -2  23       13.32        3.95      7.20 o 
   0  -2  23        5.69       10.13      9.35 o 
   1  -2  23       73.14      107.34     11.90 o 
   2  -2  23       25.20       17.42      9.20 o 
   3  -2  23        0.08        1.98      9.98 o 
  -3  -1  23       16.89       19.87     15.04 o 
  -2  -1  23       13.91       10.66     14.94 o 
  -1  -1  23       86.11       94.25     12.71 o 
   0  -1  23       12.95        2.52      6.85 o 
   1  -1  23        2.03       -1.16      6.32 o 
   2  -1  23       37.35       25.67     11.67 o 
   3  -1  23        7.02        7.21     10.94 o 
  -3   0  23        6.74       17.68     14.31 o 
  -2   0  23        0.48       -1.64     11.66 o 
  -1   0  23       67.91       54.66     13.64 o 
   0   0  23       11.43       11.59     17.46 o 
   1   0  23       39.58       33.06     12.11 o 
   2   0  23        0.40       10.79      9.87 o 
   3   0  23       60.11       59.79     20.91 o 
  -3   1  23        0.46        6.65     13.85 o 
  -2   1  23        0.04        6.74     12.85 o 
  -1   1  23        0.01        9.84      9.81 o 
   0   1  23       18.08       17.09     10.42 o 
   1   1  23       11.46       25.42     16.04 o 
   2   1  23       15.45       34.99     16.22 o 
  -3   2  23       31.96       39.55     17.68 o 
  -2   2  23        3.60        6.38     13.85 o 
  -1   2  23        4.44        5.72     21.32 o 
   0   2  23      136.06      114.64     24.42 o 
   1   2  23        0.40       -6.38     12.12 o 
   2   2  23        0.37       14.94     13.76 o 
  -3   3  23       19.46       16.31     14.94 o 
  -2   3  23       29.56       38.64     17.95 o 
  -1   3  23       18.89       16.78     10.89 o 
   0   3  23       71.41       80.92     21.51 o 
   1   3  23       17.24       25.79     15.76 o 
  -1   4  23       23.57       13.67     15.40 o 
  -1  -4  24       42.77       14.40     14.67 o 
   0  -4  24       10.94       -3.92      8.50 o 
   1  -4  24       97.48      113.30     17.68 o 
  -2  -3  24        6.68      -11.21     12.67 o 
  -1  -3  24       10.32       36.54     17.04 o 
   0  -3  24       28.58       30.56     11.17 o 
   1  -3  24        7.76       11.54      9.23 o 
   2  -3  24        0.27      -10.12     11.30 o 
  -2  -2  24       16.29        8.75     12.85 o 
  -1  -2  24      115.17      125.69     14.77 o 
   0  -2  24       26.75       22.45      9.83 o 
   1  -2  24       49.55       51.42     11.42 o 
   2  -2  24       63.05       74.09     28.79 o 
  -2  -1  24        0.23       -6.65     10.84 o 
  -1  -1  24       74.30       89.80     12.57 o 
   0  -1  24       31.95       19.77      9.03 o 
   1  -1  24        0.67        5.15      8.19 o 
   2  -1  24        9.95       19.62     11.53 o 
  -2   0  24      131.51      146.80     29.07 o 
  -1   0  24       12.39        6.73     11.62 o 
   0   0  24        6.49       11.66      8.47 o 
   1   0  24       22.85       24.70     12.11 o 
  -2   1  24       45.98       34.26     18.95 o 
  -1   1  24       78.41       55.50     18.27 o 
   0   1  24       35.26       32.20     17.31 o 
   1   1  24        6.40       17.77     17.86 o 
  -2   2  24       10.03        3.83     13.40 o 
  -1   2  24        8.31       -2.67      9.44 o 
   0   2  24        5.98      -17.41     13.76 o 
                                                 
